# Supplementary material for: CAAStools: a toolbox to identify and test Convergent Amino Acid Substitutions
Source: Bioinformatics. 2023 Oct 16;39(10):btad623. doi: 10.1093/bioinformatics/btad623 (PMC10598582; doi:10.1093/bioinformatics/btad623)
Supplement: btad623_Supplementary_Data [file btad623_supplementary_data.zip]

Archive with 2 entries (2 files):
- Minor.supplementary.ctmanuscript.docx
- supplementary.material.updated.xlsx
