# Supplementary material for: CAAStools: a toolbox to identify and test Convergent Amino Acid Substitutions
Source: Bioinformatics. 2023 Oct 16;39(10):btad623. doi: 10.1093/bioinformatics/btad623 (PMC10598582; doi:10.1093/bioinformatics/btad623)
Supplement: btad623_Supplementary_Data [file btad623_supplementary_data.zip › supplementary.material.updated.xlsx]

## Sheet: Supplementary 1
Supplementary 1 - Mutation discovery from UCSC longest transcipt alignments. Longevity comparison from Farré et al., 2021. Note: shown results are filered for 0 gaps in FG and BG and 0 missing species in FG and BG. The full dataset can be found in CAAStools GitHub (http://github.com/linudz/caastools)
Gene	Trait	Position	Substitution	Pvalue	Pattern	FFGN	FBGN	GFG	GBG	MFG	MBG	FFG	FBG	MS
ACHE	longevity.cfg.tab	400	V/A	0.0020808405382	pattern1	6	6	0	0	0	0	eptFus1,hetGla2,hg38,myoDav1,myoLuc2,nomLeu3	conCri1,mesAur1,monDom5,panHod1,rn6,sorAra2	-
PLD2	longevity.cfg.tab	143	M/I	0.0020808405382	pattern1	6	6	0	0	0	0	eptFus1,hetGla2,hg38,myoDav1,myoLuc2,nomLeu3	conCri1,mesAur1,monDom5,panHod1,rn6,sorAra2	-
ESPN	longevity.cfg.tab	792	L/I	0.00204882760684	pattern1	6	6	0	0	0	0	eptFus1,hetGla2,hg38,myoDav1,myoLuc2,nomLeu3	conCri1,mesAur1,monDom5,panHod1,rn6,sorAra2	-
PKDCC	longevity.cfg.tab	431	S/G	0.00204882760684	pattern1	6	6	0	0	0	0	eptFus1,hetGla2,hg38,myoDav1,myoLuc2,nomLeu3	conCri1,mesAur1,monDom5,panHod1,rn6,sorAra2	-
HARBI1	longevity.cfg.tab	119	R/H	0.00204882760684	pattern1	6	6	0	0	0	0	eptFus1,hetGla2,hg38,myoDav1,myoLuc2,nomLeu3	conCri1,mesAur1,monDom5,panHod1,rn6,sorAra2	-
WRN	longevity.cfg.tab	1017	F/L	0.00204164103042	pattern1	6	6	0	0	0	0	eptFus1,hetGla2,hg38,myoDav1,myoLuc2,nomLeu3	conCri1,mesAur1,monDom5,panHod1,rn6,sorAra2	-
CAPN13	longevity.cfg.tab	643	T/A	0.00199627122974	pattern1	6	6	0	0	0	0	eptFus1,hetGla2,hg38,myoDav1,myoLuc2,nomLeu3	conCri1,mesAur1,monDom5,panHod1,rn6,sorAra2	-
TTN	longevity.cfg.tab	3359	Q/R	0.00199627122974	pattern1	6	6	0	0	0	0	eptFus1,hetGla2,hg38,myoDav1,myoLuc2,nomLeu3	conCri1,mesAur1,monDom5,panHod1,rn6,sorAra2	-
ALB	longevity.cfg.tab	337	D/E	0.00198602829322	pattern1	6	6	0	0	0	0	eptFus1,hetGla2,hg38,myoDav1,myoLuc2,nomLeu3	conCri1,mesAur1,monDom5,panHod1,rn6,sorAra2	-
HAUS2	longevity.cfg.tab	54	N/D	0.00192251736657	pattern1	6	6	0	0	0	0	eptFus1,hetGla2,hg38,myoDav1,myoLuc2,nomLeu3	conCri1,mesAur1,monDom5,panHod1,rn6,sorAra2	-
BEST3	longevity.cfg.tab	390	M/V	0.00192251736657	pattern1	6	6	0	0	0	0	eptFus1,hetGla2,hg38,myoDav1,myoLuc2,nomLeu3	conCri1,mesAur1,monDom5,panHod1,rn6,sorAra2	-
MPP7	longevity.cfg.tab	564	E/D	0.00192251736657	pattern1	6	6	0	0	0	0	eptFus1,hetGla2,hg38,myoDav1,myoLuc2,nomLeu3	conCri1,mesAur1,monDom5,panHod1,rn6,sorAra2	-
FKBP15	longevity.cfg.tab	767	Y/H	0.00189483311649	pattern1	6	6	0	0	0	0	eptFus1,hetGla2,hg38,myoDav1,myoLuc2,nomLeu3	conCri1,mesAur1,monDom5,panHod1,rn6,sorAra2	-
ST14	longevity.cfg.tab	619	D/N	0.00182307681313	pattern1	6	6	0	0	0	0	eptFus1,hetGla2,hg38,myoDav1,myoLuc2,nomLeu3	conCri1,mesAur1,monDom5,panHod1,rn6,sorAra2	-
PDGFD	longevity.cfg.tab	124	I/V	0.00182307681313	pattern1	6	6	0	0	0	0	eptFus1,hetGla2,hg38,myoDav1,myoLuc2,nomLeu3	conCri1,mesAur1,monDom5,panHod1,rn6,sorAra2	-
TMBIM4	longevity.cfg.tab	170	I/V	0.00182307681313	pattern1	6	6	0	0	0	0	eptFus1,hetGla2,hg38,myoDav1,myoLuc2,nomLeu3	conCri1,mesAur1,monDom5,panHod1,rn6,sorAra2	-
VPS37C	longevity.cfg.tab	51	R/Q	0.00177867476453	pattern1	6	6	0	0	0	0	eptFus1,hetGla2,hg38,myoDav1,myoLuc2,nomLeu3	conCri1,mesAur1,monDom5,panHod1,rn6,sorAra2	-
PPCDC	longevity.cfg.tab	64	I/V	0.00177867476453	pattern1	6	6	0	0	0	0	eptFus1,hetGla2,hg38,myoDav1,myoLuc2,nomLeu3	conCri1,mesAur1,monDom5,panHod1,rn6,sorAra2	-
COL6A6	longevity.cfg.tab	552	I/V	0.00177867476453	pattern1	6	6	0	0	0	0	eptFus1,hetGla2,hg38,myoDav1,myoLuc2,nomLeu3	conCri1,mesAur1,monDom5,panHod1,rn6,sorAra2	-
TGFBR2	longevity.cfg.tab	165	D/E	0.00170153835892	pattern1	6	6	0	0	0	0	eptFus1,hetGla2,hg38,myoDav1,myoLuc2,nomLeu3	conCri1,mesAur1,monDom5,panHod1,rn6,sorAra2	-
PNPLA8	longevity.cfg.tab	258	G/D	0.00167593382181	pattern1	6	6	0	0	0	0	eptFus1,hetGla2,hg38,myoDav1,myoLuc2,nomLeu3	conCri1,mesAur1,monDom5,panHod1,rn6,sorAra2	-
ASPM	longevity.cfg.tab	1937	R/EKL	0.00167593382181	pattern2	6	6	0	0	0	0	eptFus1,hetGla2,hg38,myoDav1,myoLuc2,nomLeu3	conCri1,mesAur1,monDom5,panHod1,rn6,sorAra2	-
CEP70	longevity.cfg.tab	179	C/LRY	0.00167593382181	pattern2	6	6	0	0	0	0	eptFus1,hetGla2,hg38,myoDav1,myoLuc2,nomLeu3	conCri1,mesAur1,monDom5,panHod1,rn6,sorAra2	-
TRIM39-RPP21	longevity.cfg.tab	468	S/N	0.00167593382181	pattern1	6	6	0	0	0	0	eptFus1,hetGla2,hg38,myoDav1,myoLuc2,nomLeu3	conCri1,mesAur1,monDom5,panHod1,rn6,sorAra2	-
RPP21	longevity.cfg.tab	127	S/N	0.00167593382181	pattern1	6	6	0	0	0	0	eptFus1,hetGla2,hg38,myoDav1,myoLuc2,nomLeu3	conCri1,mesAur1,monDom5,panHod1,rn6,sorAra2	-
B3GALT4	longevity.cfg.tab	332	R/HK	0.00167593382181	pattern2	6	6	0	0	0	0	eptFus1,hetGla2,hg38,myoDav1,myoLuc2,nomLeu3	conCri1,mesAur1,monDom5,panHod1,rn6,sorAra2	-
TRMT5	longevity.cfg.tab	164	S/NT	0.00167503651007	pattern2	6	6	0	0	0	0	eptFus1,hetGla2,hg38,myoDav1,myoLuc2,nomLeu3	conCri1,mesAur1,monDom5,panHod1,rn6,sorAra2	-
ATP1B4	longevity.cfg.tab	88	M/V	0.00167503651007	pattern1	6	6	0	0	0	0	eptFus1,hetGla2,hg38,myoDav1,myoLuc2,nomLeu3	conCri1,mesAur1,monDom5,panHod1,rn6,sorAra2	-
ECM1	longevity.cfg.tab	527	I/TV	0.00167503651007	pattern2	6	6	0	0	0	0	eptFus1,hetGla2,hg38,myoDav1,myoLuc2,nomLeu3	conCri1,mesAur1,monDom5,panHod1,rn6,sorAra2	-
TGM3	longevity.cfg.tab	420	R/IKV	0.00167503651007	pattern2	6	6	0	0	0	0	eptFus1,hetGla2,hg38,myoDav1,myoLuc2,nomLeu3	conCri1,mesAur1,monDom5,panHod1,rn6,sorAra2	-
MLH3	longevity.cfg.tab	496	L/S	0.00167499008	pattern1	6	6	0	0	0	0	eptFus1,hetGla2,hg38,myoDav1,myoLuc2,nomLeu3	conCri1,mesAur1,monDom5,panHod1,rn6,sorAra2	-
TLR4	longevity.cfg.tab	237	D/HNR	0.00167456859925	pattern2	6	6	0	0	0	0	eptFus1,hetGla2,hg38,myoDav1,myoLuc2,nomLeu3	conCri1,mesAur1,monDom5,panHod1,rn6,sorAra2	-
DAB2	longevity.cfg.tab	526	M/V	0.00167456859925	pattern1	6	6	0	0	0	0	eptFus1,hetGla2,hg38,myoDav1,myoLuc2,nomLeu3	conCri1,mesAur1,monDom5,panHod1,rn6,sorAra2	-
FHAD1	longevity.cfg.tab	478	S/NRT	0.00166122646262	pattern2	6	6	0	0	0	0	eptFus1,hetGla2,hg38,myoDav1,myoLuc2,nomLeu3	conCri1,mesAur1,monDom5,panHod1,rn6,sorAra2	-
ZMAT3	longevity.cfg.tab	195	A/PST	0.00166122646262	pattern2	6	6	0	0	0	0	eptFus1,hetGla2,hg38,myoDav1,myoLuc2,nomLeu3	conCri1,mesAur1,monDom5,panHod1,rn6,sorAra2	-
TTI1	longevity.cfg.tab	460	K/ET	0.00165515810942	pattern2	6	6	0	0	0	0	eptFus1,hetGla2,hg38,myoDav1,myoLuc2,nomLeu3	conCri1,mesAur1,monDom5,panHod1,rn6,sorAra2	-
SEC24A	longevity.cfg.tab	111	A/ST	0.00165515810942	pattern2	6	6	0	0	0	0	eptFus1,hetGla2,hg38,myoDav1,myoLuc2,nomLeu3	conCri1,mesAur1,monDom5,panHod1,rn6,sorAra2	-
CCDC173	longevity.cfg.tab	406	M/IKL	0.00165515810942	pattern2	6	6	0	0	0	0	eptFus1,hetGla2,hg38,myoDav1,myoLuc2,nomLeu3	conCri1,mesAur1,monDom5,panHod1,rn6,sorAra2	-
SLC27A6	longevity.cfg.tab	103	K/QR	0.00165348538113	pattern2	6	6	0	0	0	0	eptFus1,hetGla2,hg38,myoDav1,myoLuc2,nomLeu3	conCri1,mesAur1,monDom5,panHod1,rn6,sorAra2	-
C15orf39	longevity.cfg.tab	263	T/AV	0.00165348538113	pattern2	6	6	0	0	0	0	eptFus1,hetGla2,hg38,myoDav1,myoLuc2,nomLeu3	conCri1,mesAur1,monDom5,panHod1,rn6,sorAra2	-
SARAF	longevity.cfg.tab	325	K/GR	0.00165348538113	pattern2	6	6	0	0	0	0	eptFus1,hetGla2,hg38,myoDav1,myoLuc2,nomLeu3	conCri1,mesAur1,monDom5,panHod1,rn6,sorAra2	-
PCDHGB1	longevity.cfg.tab	72	N/AST	0.00165348538113	pattern2	6	6	0	0	0	0	eptFus1,hetGla2,hg38,myoDav1,myoLuc2,nomLeu3	conCri1,mesAur1,monDom5,panHod1,rn6,sorAra2	-
TSR2	longevity.cfg.tab	12	R/AG	0.00165348538113	pattern2	6	6	0	0	0	0	eptFus1,hetGla2,hg38,myoDav1,myoLuc2,nomLeu3	conCri1,mesAur1,monDom5,panHod1,rn6,sorAra2	-
PPP1R36	longevity.cfg.tab	95	L/FI	0.00165348538113	pattern2	6	6	0	0	0	0	eptFus1,hetGla2,hg38,myoDav1,myoLuc2,nomLeu3	conCri1,mesAur1,monDom5,panHod1,rn6,sorAra2	-
C20orf173	longevity.cfg.tab	137	V/A	0.00165348538113	pattern1	6	6	0	0	0	0	eptFus1,hetGla2,hg38,myoDav1,myoLuc2,nomLeu3	conCri1,mesAur1,monDom5,panHod1,rn6,sorAra2	-
ATP12A	longevity.cfg.tab	816	V/A	0.00165348538113	pattern1	6	6	0	0	0	0	eptFus1,hetGla2,hg38,myoDav1,myoLuc2,nomLeu3	conCri1,mesAur1,monDom5,panHod1,rn6,sorAra2	-
SPX	longevity.cfg.tab	31	L/FRS	0.00165259850448	pattern2	6	6	0	0	0	0	eptFus1,hetGla2,hg38,myoDav1,myoLuc2,nomLeu3	conCri1,mesAur1,monDom5,panHod1,rn6,sorAra2	-
IFIT5	longevity.cfg.tab	195	V/EGI	0.00165253061021	pattern2	6	6	0	0	0	0	eptFus1,hetGla2,hg38,myoDav1,myoLuc2,nomLeu3	conCri1,mesAur1,monDom5,panHod1,rn6,sorAra2	-
MAPK7	longevity.cfg.tab	679	T/AGP	0.00165253061021	pattern2	6	6	0	0	0	0	eptFus1,hetGla2,hg38,myoDav1,myoLuc2,nomLeu3	conCri1,mesAur1,monDom5,panHod1,rn6,sorAra2	-
CHRNA2	longevity.cfg.tab	465	M/IV	0.00165253061021	pattern2	6	6	0	0	0	0	eptFus1,hetGla2,hg38,myoDav1,myoLuc2,nomLeu3	conCri1,mesAur1,monDom5,panHod1,rn6,sorAra2	-
FCGBP	longevity.cfg.tab	2992	S/T	0.00164825386349	pattern1	6	6	0	0	0	0	eptFus1,hetGla2,hg38,myoDav1,myoLuc2,nomLeu3	conCri1,mesAur1,monDom5,panHod1,rn6,sorAra2	-
ZDHHC9	longevity.cfg.tab	359	A/PST	0.00164747293046	pattern2	6	6	0	0	0	0	eptFus1,hetGla2,hg38,myoDav1,myoLuc2,nomLeu3	conCri1,mesAur1,monDom5,panHod1,rn6,sorAra2	-
FRRS1	longevity.cfg.tab	64	E/KQ	0.00164747293046	pattern2	6	6	0	0	0	0	eptFus1,hetGla2,hg38,myoDav1,myoLuc2,nomLeu3	conCri1,mesAur1,monDom5,panHod1,rn6,sorAra2	-
USH2A	longevity.cfg.tab	3227	Q/EHRZ	0.00164747293046	pattern2	6	6	0	0	0	0	eptFus1,hetGla2,hg38,myoDav1,myoLuc2,nomLeu3	conCri1,mesAur1,monDom5,panHod1,rn6,sorAra2	-
RASGRP3	longevity.cfg.tab	114	V/IST	0.00164747293046	pattern2	6	6	0	0	0	0	eptFus1,hetGla2,hg38,myoDav1,myoLuc2,nomLeu3	conCri1,mesAur1,monDom5,panHod1,rn6,sorAra2	-
FCGBP	longevity.cfg.tab	1791	S/T	0.00164555553653	pattern1	6	6	0	0	0	0	eptFus1,hetGla2,hg38,myoDav1,myoLuc2,nomLeu3	conCri1,mesAur1,monDom5,panHod1,rn6,sorAra2	-
CACNB2	longevity.cfg.tab	481	P/QT	0.00164520359093	pattern2	6	6	0	0	0	0	eptFus1,hetGla2,hg38,myoDav1,myoLuc2,nomLeu3	conCri1,mesAur1,monDom5,panHod1,rn6,sorAra2	-
ALCAM	longevity.cfg.tab	126	I/LV	0.00164520359093	pattern2	6	6	0	0	0	0	eptFus1,hetGla2,hg38,myoDav1,myoLuc2,nomLeu3	conCri1,mesAur1,monDom5,panHod1,rn6,sorAra2	-
SCML1	longevity.cfg.tab	260	E/DNS	0.00164513615278	pattern2	6	6	0	0	0	0	eptFus1,hetGla2,hg38,myoDav1,myoLuc2,nomLeu3	conCri1,mesAur1,monDom5,panHod1,rn6,sorAra2	-
TMEM44	longevity.cfg.tab	56	R/GS	0.00164513615278	pattern2	6	6	0	0	0	0	eptFus1,hetGla2,hg38,myoDav1,myoLuc2,nomLeu3	conCri1,mesAur1,monDom5,panHod1,rn6,sorAra2	-
PPP2R3A	longevity.cfg.tab	535	N/DST	0.00164513615278	pattern2	6	6	0	0	0	0	eptFus1,hetGla2,hg38,myoDav1,myoLuc2,nomLeu3	conCri1,mesAur1,monDom5,panHod1,rn6,sorAra2	-
RSC1A1	longevity.cfg.tab	435	T/ASV	0.00164513615278	pattern2	6	6	0	0	0	0	eptFus1,hetGla2,hg38,myoDav1,myoLuc2,nomLeu3	conCri1,mesAur1,monDom5,panHod1,rn6,sorAra2	-
FGD3	longevity.cfg.tab	536	S/GTV	0.00164358541783	pattern2	6	6	0	0	0	0	eptFus1,hetGla2,hg38,myoDav1,myoLuc2,nomLeu3	conCri1,mesAur1,monDom5,panHod1,rn6,sorAra2	-
TSGA13	longevity.cfg.tab	46	E/K	0.00164358541783	pattern1	6	6	0	0	0	0	eptFus1,hetGla2,hg38,myoDav1,myoLuc2,nomLeu3	conCri1,mesAur1,monDom5,panHod1,rn6,sorAra2	-
DKK3	longevity.cfg.tab	164	Q/EK	0.00164291105667	pattern2	6	6	0	0	0	0	eptFus1,hetGla2,hg38,myoDav1,myoLuc2,nomLeu3	conCri1,mesAur1,monDom5,panHod1,rn6,sorAra2	-
ACE2	longevity.cfg.tab	708	S/DG	0.00164179811181	pattern2	6	6	0	0	0	0	eptFus1,hetGla2,hg38,myoDav1,myoLuc2,nomLeu3	conCri1,mesAur1,monDom5,panHod1,rn6,sorAra2	-
HIVEP3	longevity.cfg.tab	1028	V/AP	0.00163720289867	pattern2	6	6	0	0	0	0	eptFus1,hetGla2,hg38,myoDav1,myoLuc2,nomLeu3	conCri1,mesAur1,monDom5,panHod1,rn6,sorAra2	-
P2RX5	longevity.cfg.tab	287	V/FI	0.00163307502486	pattern2	6	6	0	0	0	0	eptFus1,hetGla2,hg38,myoDav1,myoLuc2,nomLeu3	conCri1,mesAur1,monDom5,panHod1,rn6,sorAra2	-
MFSD2A	longevity.cfg.tab	248	R/KT	0.00161987779755	pattern2	6	6	0	0	0	0	eptFus1,hetGla2,hg38,myoDav1,myoLuc2,nomLeu3	conCri1,mesAur1,monDom5,panHod1,rn6,sorAra2	-
PIK3C2G	longevity.cfg.tab	958	I/V	0.00161987779755	pattern1	6	6	0	0	0	0	eptFus1,hetGla2,hg38,myoDav1,myoLuc2,nomLeu3	conCri1,mesAur1,monDom5,panHod1,rn6,sorAra2	-
WWP1	longevity.cfg.tab	319	S/NR	0.00161987779755	pattern2	6	6	0	0	0	0	eptFus1,hetGla2,hg38,myoDav1,myoLuc2,nomLeu3	conCri1,mesAur1,monDom5,panHod1,rn6,sorAra2	-
PIGN	longevity.cfg.tab	492	I/GLMV	0.00161706701779	pattern2	6	6	0	0	0	0	eptFus1,hetGla2,hg38,myoDav1,myoLuc2,nomLeu3	conCri1,mesAur1,monDom5,panHod1,rn6,sorAra2	-
BAD	longevity.cfg.tab	144	S/AHP	0.00161706701779	pattern2	6	6	0	0	0	0	eptFus1,hetGla2,hg38,myoDav1,myoLuc2,nomLeu3	conCri1,mesAur1,monDom5,panHod1,rn6,sorAra2	-
MTBP	longevity.cfg.tab	330	S/CGN	0.0016169992446	pattern2	6	6	0	0	0	0	eptFus1,hetGla2,hg38,myoDav1,myoLuc2,nomLeu3	conCri1,mesAur1,monDom5,panHod1,rn6,sorAra2	-
NSUN7	longevity.cfg.tab	75	R/LP	0.0016169992446	pattern2	6	6	0	0	0	0	eptFus1,hetGla2,hg38,myoDav1,myoLuc2,nomLeu3	conCri1,mesAur1,monDom5,panHod1,rn6,sorAra2	-
CER1	longevity.cfg.tab	63	V/IM	0.0016169992446	pattern2	6	6	0	0	0	0	eptFus1,hetGla2,hg38,myoDav1,myoLuc2,nomLeu3	conCri1,mesAur1,monDom5,panHod1,rn6,sorAra2	-
PIP5K1C	longevity.cfg.tab	44	S/ILP	0.00161691847518	pattern2	6	6	0	0	0	0	eptFus1,hetGla2,hg38,myoDav1,myoLuc2,nomLeu3	conCri1,mesAur1,monDom5,panHod1,rn6,sorAra2	-
ARMC12	longevity.cfg.tab	349	R/G	0.00161691847518	pattern1	6	6	0	0	0	0	eptFus1,hetGla2,hg38,myoDav1,myoLuc2,nomLeu3	conCri1,mesAur1,monDom5,panHod1,rn6,sorAra2	-
PQLC2	longevity.cfg.tab	110	V/CL	0.00161691847518	pattern2	6	6	0	0	0	0	eptFus1,hetGla2,hg38,myoDav1,myoLuc2,nomLeu3	conCri1,mesAur1,monDom5,panHod1,rn6,sorAra2	-
ADAM33	longevity.cfg.tab	599	D/EGK	0.00161365369344	pattern2	6	6	0	0	0	0	eptFus1,hetGla2,hg38,myoDav1,myoLuc2,nomLeu3	conCri1,mesAur1,monDom5,panHod1,rn6,sorAra2	-
C1QTNF9	longevity.cfg.tab	272	I/V	0.00161365369344	pattern1	6	6	0	0	0	0	eptFus1,hetGla2,hg38,myoDav1,myoLuc2,nomLeu3	conCri1,mesAur1,monDom5,panHod1,rn6,sorAra2	-
OR51D1	longevity.cfg.tab	321	G/DNZ	0.00161329825251	pattern2	6	6	0	0	0	0	eptFus1,hetGla2,hg38,myoDav1,myoLuc2,nomLeu3	conCri1,mesAur1,monDom5,panHod1,rn6,sorAra2	-
PRDM2	longevity.cfg.tab	276	D/EL	0.0016132302318	pattern2	6	6	0	0	0	0	eptFus1,hetGla2,hg38,myoDav1,myoLuc2,nomLeu3	conCri1,mesAur1,monDom5,panHod1,rn6,sorAra2	-
TDRKH	longevity.cfg.tab	517	A/DLTV	0.0016132302318	pattern2	6	6	0	0	0	0	eptFus1,hetGla2,hg38,myoDav1,myoLuc2,nomLeu3	conCri1,mesAur1,monDom5,panHod1,rn6,sorAra2	-
ZNF438	longevity.cfg.tab	256	Y/CGHV	0.0016132302318	pattern2	6	6	0	0	0	0	eptFus1,hetGla2,hg38,myoDav1,myoLuc2,nomLeu3	conCri1,mesAur1,monDom5,panHod1,rn6,sorAra2	-
IRAK1	longevity.cfg.tab	108	P/L	0.0016132302318	pattern1	6	6	0	0	0	0	eptFus1,hetGla2,hg38,myoDav1,myoLuc2,nomLeu3	conCri1,mesAur1,monDom5,panHod1,rn6,sorAra2	-
EBI3	longevity.cfg.tab	165	W/LR	0.0016132302318	pattern2	6	6	0	0	0	0	eptFus1,hetGla2,hg38,myoDav1,myoLuc2,nomLeu3	conCri1,mesAur1,monDom5,panHod1,rn6,sorAra2	-
OR51I2	longevity.cfg.tab	211	F/ILT	0.0016132302318	pattern2	6	6	0	0	0	0	eptFus1,hetGla2,hg38,myoDav1,myoLuc2,nomLeu3	conCri1,mesAur1,monDom5,panHod1,rn6,sorAra2	-
COL2A1	longevity.cfg.tab	1329	N/ST	0.00161229684726	pattern2	6	6	0	0	0	0	eptFus1,hetGla2,hg38,myoDav1,myoLuc2,nomLeu3	conCri1,mesAur1,monDom5,panHod1,rn6,sorAra2	-
MORC3	longevity.cfg.tab	801	N/ACGS	0.00161109150219	pattern2	6	6	0	0	0	0	eptFus1,hetGla2,hg38,myoDav1,myoLuc2,nomLeu3	conCri1,mesAur1,monDom5,panHod1,rn6,sorAra2	-
TBC1D10B	longevity.cfg.tab	220	S/AP	0.00161109150219	pattern2	6	6	0	0	0	0	eptFus1,hetGla2,hg38,myoDav1,myoLuc2,nomLeu3	conCri1,mesAur1,monDom5,panHod1,rn6,sorAra2	-
SOX30	longevity.cfg.tab	529	H/R	0.00161109150219	pattern1	6	6	0	0	0	0	eptFus1,hetGla2,hg38,myoDav1,myoLuc2,nomLeu3	conCri1,mesAur1,monDom5,panHod1,rn6,sorAra2	-
ASPH	longevity.cfg.tab	129	P/LS	0.00161109150219	pattern2	6	6	0	0	0	0	eptFus1,hetGla2,hg38,myoDav1,myoLuc2,nomLeu3	conCri1,mesAur1,monDom5,panHod1,rn6,sorAra2	-
MYOM3	longevity.cfg.tab	776	A/MV	0.00160442539567	pattern2	6	6	0	0	0	0	eptFus1,hetGla2,hg38,myoDav1,myoLuc2,nomLeu3	conCri1,mesAur1,monDom5,panHod1,rn6,sorAra2	-
RTN3	longevity.cfg.tab	438	N/KSV	0.00160442539567	pattern2	6	6	0	0	0	0	eptFus1,hetGla2,hg38,myoDav1,myoLuc2,nomLeu3	conCri1,mesAur1,monDom5,panHod1,rn6,sorAra2	-
ASTE1	longevity.cfg.tab	540	I/ATV	0.00160242151484	pattern2	6	6	0	0	0	0	eptFus1,hetGla2,hg38,myoDav1,myoLuc2,nomLeu3	conCri1,mesAur1,monDom5,panHod1,rn6,sorAra2	-
COL19A1	longevity.cfg.tab	380	T/MR	0.00160103773613	pattern2	6	6	0	0	0	0	eptFus1,hetGla2,hg38,myoDav1,myoLuc2,nomLeu3	conCri1,mesAur1,monDom5,panHod1,rn6,sorAra2	-
ZNFX1	longevity.cfg.tab	1395	Q/RW	0.00159890521582	pattern2	6	6	0	0	0	0	eptFus1,hetGla2,hg38,myoDav1,myoLuc2,nomLeu3	conCri1,mesAur1,monDom5,panHod1,rn6,sorAra2	-
SLC34A2	longevity.cfg.tab	438	L/IM	0.00159890521582	pattern2	6	6	0	0	0	0	eptFus1,hetGla2,hg38,myoDav1,myoLuc2,nomLeu3	conCri1,mesAur1,monDom5,panHod1,rn6,sorAra2	-
LTA4H	longevity.cfg.tab	487	N/CS	0.00159768365166	pattern2	6	6	0	0	0	0	eptFus1,hetGla2,hg38,myoDav1,myoLuc2,nomLeu3	conCri1,mesAur1,monDom5,panHod1,rn6,sorAra2	-
TRPV3	longevity.cfg.tab	135	V/GLR	0.00159726057777	pattern2	6	6	0	0	0	0	eptFus1,hetGla2,hg38,myoDav1,myoLuc2,nomLeu3	conCri1,mesAur1,monDom5,panHod1,rn6,sorAra2	-
TGFA	longevity.cfg.tab	21	V/FL	0.00159495334919	pattern2	6	6	0	0	0	0	eptFus1,hetGla2,hg38,myoDav1,myoLuc2,nomLeu3	conCri1,mesAur1,monDom5,panHod1,rn6,sorAra2	-
MLH3	longevity.cfg.tab	1275	W/ER	0.0015948860925	pattern2	6	6	0	0	0	0	eptFus1,hetGla2,hg38,myoDav1,myoLuc2,nomLeu3	conCri1,mesAur1,monDom5,panHod1,rn6,sorAra2	-
GOLGA3	longevity.cfg.tab	1314	R/AKQ	0.00159318534568	pattern2	6	6	0	0	0	0	eptFus1,hetGla2,hg38,myoDav1,myoLuc2,nomLeu3	conCri1,mesAur1,monDom5,panHod1,rn6,sorAra2	-
C1QTNF9B	longevity.cfg.tab	272	I/V	0.00159153845167	pattern1	6	6	0	0	0	0	eptFus1,hetGla2,hg38,myoDav1,myoLuc2,nomLeu3	conCri1,mesAur1,monDom5,panHod1,rn6,sorAra2	-
CYB5R2	longevity.cfg.tab	4	R/K	0.00159153845167	pattern1	6	6	0	0	0	0	eptFus1,hetGla2,hg38,myoDav1,myoLuc2,nomLeu3	conCri1,mesAur1,monDom5,panHod1,rn6,sorAra2	-
LLGL1	longevity.cfg.tab	607	T/AS	0.00159153845167	pattern2	6	6	0	0	0	0	eptFus1,hetGla2,hg38,myoDav1,myoLuc2,nomLeu3	conCri1,mesAur1,monDom5,panHod1,rn6,sorAra2	-
AKAP9	longevity.cfg.tab	305	K/ER	0.00159153845167	pattern2	6	6	0	0	0	0	eptFus1,hetGla2,hg38,myoDav1,myoLuc2,nomLeu3	conCri1,mesAur1,monDom5,panHod1,rn6,sorAra2	-
LRRC17	longevity.cfg.tab	170	I/LM	0.00158429410753	pattern2	6	6	0	0	0	0	eptFus1,hetGla2,hg38,myoDav1,myoLuc2,nomLeu3	conCri1,mesAur1,monDom5,panHod1,rn6,sorAra2	-
FREM1	longevity.cfg.tab	1079	V/APT	0.00158178392002	pattern2	6	6	0	0	0	0	eptFus1,hetGla2,hg38,myoDav1,myoLuc2,nomLeu3	conCri1,mesAur1,monDom5,panHod1,rn6,sorAra2	-
KCP	longevity.cfg.tab	504	A/IT	0.00158178392002	pattern2	6	6	0	0	0	0	eptFus1,hetGla2,hg38,myoDav1,myoLuc2,nomLeu3	conCri1,mesAur1,monDom5,panHod1,rn6,sorAra2	-
TTN	longevity.cfg.tab	4454	V/IL	0.00158178392002	pattern2	6	6	0	0	0	0	eptFus1,hetGla2,hg38,myoDav1,myoLuc2,nomLeu3	conCri1,mesAur1,monDom5,panHod1,rn6,sorAra2	-
TLR9	longevity.cfg.tab	523	Q/KRW	0.00157414448334	pattern2	6	6	0	0	0	0	eptFus1,hetGla2,hg38,myoDav1,myoLuc2,nomLeu3	conCri1,mesAur1,monDom5,panHod1,rn6,sorAra2	-
RTKN2	longevity.cfg.tab	530	G/AE	0.00157414448334	pattern2	6	6	0	0	0	0	eptFus1,hetGla2,hg38,myoDav1,myoLuc2,nomLeu3	conCri1,mesAur1,monDom5,panHod1,rn6,sorAra2	-
ERICH6B	longevity.cfg.tab	481	N/DGS	0.00157414448334	pattern2	6	6	0	0	0	0	eptFus1,hetGla2,hg38,myoDav1,myoLuc2,nomLeu3	conCri1,mesAur1,monDom5,panHod1,rn6,sorAra2	-
ADK	longevity.cfg.tab	100	R/KS	0.00157414448334	pattern2	6	6	0	0	0	0	eptFus1,hetGla2,hg38,myoDav1,myoLuc2,nomLeu3	conCri1,mesAur1,monDom5,panHod1,rn6,sorAra2	-
PATJ	longevity.cfg.tab	1191	Q/HR	0.00157357774829	pattern2	6	6	0	0	0	0	eptFus1,hetGla2,hg38,myoDav1,myoLuc2,nomLeu3	conCri1,mesAur1,monDom5,panHod1,rn6,sorAra2	-
CCDC175	longevity.cfg.tab	68	I/ANT	0.00157357774829	pattern2	6	6	0	0	0	0	eptFus1,hetGla2,hg38,myoDav1,myoLuc2,nomLeu3	conCri1,mesAur1,monDom5,panHod1,rn6,sorAra2	-
OR51B4	longevity.cfg.tab	17	S/LM	0.00157351012891	pattern2	6	6	0	0	0	0	eptFus1,hetGla2,hg38,myoDav1,myoLuc2,nomLeu3	conCri1,mesAur1,monDom5,panHod1,rn6,sorAra2	-
SPATA19	longevity.cfg.tab	15	V/AILM	0.00157351012891	pattern2	6	6	0	0	0	0	eptFus1,hetGla2,hg38,myoDav1,myoLuc2,nomLeu3	conCri1,mesAur1,monDom5,panHod1,rn6,sorAra2	-
EXPH5	longevity.cfg.tab	1088	A/ISV	0.00157006361968	pattern2	6	6	0	0	0	0	eptFus1,hetGla2,hg38,myoDav1,myoLuc2,nomLeu3	conCri1,mesAur1,monDom5,panHod1,rn6,sorAra2	-
LRRC23	longevity.cfg.tab	128	Q/GR	0.00157006361968	pattern2	6	6	0	0	0	0	eptFus1,hetGla2,hg38,myoDav1,myoLuc2,nomLeu3	conCri1,mesAur1,monDom5,panHod1,rn6,sorAra2	-
ZC3H6	longevity.cfg.tab	489	S/EN	0.00157000299149	pattern2	6	6	0	0	0	0	eptFus1,hetGla2,hg38,myoDav1,myoLuc2,nomLeu3	conCri1,mesAur1,monDom5,panHod1,rn6,sorAra2	-
PAQR6	longevity.cfg.tab	39	G/S	0.0015695524986	pattern1	6	6	0	0	0	0	eptFus1,hetGla2,hg38,myoDav1,myoLuc2,nomLeu3	conCri1,mesAur1,monDom5,panHod1,rn6,sorAra2	-
2004-09-01	longevity.cfg.tab	52	Y/CF	0.0015695524986	pattern2	6	6	0	0	0	0	eptFus1,hetGla2,hg38,myoDav1,myoLuc2,nomLeu3	conCri1,mesAur1,monDom5,panHod1,rn6,sorAra2	-
SVEP1	longevity.cfg.tab	1287	V/IL	0.0015695524986	pattern2	6	6	0	0	0	0	eptFus1,hetGla2,hg38,myoDav1,myoLuc2,nomLeu3	conCri1,mesAur1,monDom5,panHod1,rn6,sorAra2	-
RIN1	longevity.cfg.tab	396	Q/GLR	0.0015695524986	pattern2	6	6	0	0	0	0	eptFus1,hetGla2,hg38,myoDav1,myoLuc2,nomLeu3	conCri1,mesAur1,monDom5,panHod1,rn6,sorAra2	-
PROCR	longevity.cfg.tab	43	Y/FH	0.0015695524986	pattern2	6	6	0	0	0	0	eptFus1,hetGla2,hg38,myoDav1,myoLuc2,nomLeu3	conCri1,mesAur1,monDom5,panHod1,rn6,sorAra2	-
MGAM	longevity.cfg.tab	564	C/KS	0.00156763646408	pattern2	6	6	0	0	0	0	eptFus1,hetGla2,hg38,myoDav1,myoLuc2,nomLeu3	conCri1,mesAur1,monDom5,panHod1,rn6,sorAra2	-
RPGR	longevity.cfg.tab	48	V/IL	0.00156721872909	pattern2	6	6	0	0	0	0	eptFus1,hetGla2,hg38,myoDav1,myoLuc2,nomLeu3	conCri1,mesAur1,monDom5,panHod1,rn6,sorAra2	-
MIA3	longevity.cfg.tab	984	Q/HLNR	0.00156721211736	pattern2	6	6	0	0	0	0	eptFus1,hetGla2,hg38,myoDav1,myoLuc2,nomLeu3	conCri1,mesAur1,monDom5,panHod1,rn6,sorAra2	-
UTP6	longevity.cfg.tab	420	I/MV	0.00156572079177	pattern2	6	6	0	0	0	0	eptFus1,hetGla2,hg38,myoDav1,myoLuc2,nomLeu3	conCri1,mesAur1,monDom5,panHod1,rn6,sorAra2	-
LRRC69	longevity.cfg.tab	33	G/EQS	0.00156572079177	pattern2	6	6	0	0	0	0	eptFus1,hetGla2,hg38,myoDav1,myoLuc2,nomLeu3	conCri1,mesAur1,monDom5,panHod1,rn6,sorAra2	-
LRIG1	longevity.cfg.tab	175	G/S	0.00156220643375	pattern1	6	6	0	0	0	0	eptFus1,hetGla2,hg38,myoDav1,myoLuc2,nomLeu3	conCri1,mesAur1,monDom5,panHod1,rn6,sorAra2	-
OR8B12	longevity.cfg.tab	148	G/LV	0.00156098745832	pattern2	6	6	0	0	0	0	eptFus1,hetGla2,hg38,myoDav1,myoLuc2,nomLeu3	conCri1,mesAur1,monDom5,panHod1,rn6,sorAra2	-
ACTL8	longevity.cfg.tab	356	R/KWZ	0.00156098745832	pattern2	6	6	0	0	0	0	eptFus1,hetGla2,hg38,myoDav1,myoLuc2,nomLeu3	conCri1,mesAur1,monDom5,panHod1,rn6,sorAra2	-
MFSD6	longevity.cfg.tab	171	A/GSV	0.00156031975602	pattern2	6	6	0	0	0	0	eptFus1,hetGla2,hg38,myoDav1,myoLuc2,nomLeu3	conCri1,mesAur1,monDom5,panHod1,rn6,sorAra2	-
LY75-CD302	longevity.cfg.tab	764	G/ANRST	0.00156025163416	pattern2	6	6	0	0	0	0	eptFus1,hetGla2,hg38,myoDav1,myoLuc2,nomLeu3	conCri1,mesAur1,monDom5,panHod1,rn6,sorAra2	-
CRYBG1	longevity.cfg.tab	392	A/DIPV	0.00156025163416	pattern2	6	6	0	0	0	0	eptFus1,hetGla2,hg38,myoDav1,myoLuc2,nomLeu3	conCri1,mesAur1,monDom5,panHod1,rn6,sorAra2	-
LY75	longevity.cfg.tab	764	G/ANRST	0.00156025163416	pattern2	6	6	0	0	0	0	eptFus1,hetGla2,hg38,myoDav1,myoLuc2,nomLeu3	conCri1,mesAur1,monDom5,panHod1,rn6,sorAra2	-
DNTT	longevity.cfg.tab	178	C/FSY	0.00156025163416	pattern2	6	6	0	0	0	0	eptFus1,hetGla2,hg38,myoDav1,myoLuc2,nomLeu3	conCri1,mesAur1,monDom5,panHod1,rn6,sorAra2	-
ATAD5	longevity.cfg.tab	1571	I/T	0.00155764827435	pattern1	6	6	0	0	0	0	eptFus1,hetGla2,hg38,myoDav1,myoLuc2,nomLeu3	conCri1,mesAur1,monDom5,panHod1,rn6,sorAra2	-
ACKR2	longevity.cfg.tab	309	I/AFV	0.00155764827435	pattern2	6	6	0	0	0	0	eptFus1,hetGla2,hg38,myoDav1,myoLuc2,nomLeu3	conCri1,mesAur1,monDom5,panHod1,rn6,sorAra2	-
ZNF263	longevity.cfg.tab	312	N/ES	0.00155764827435	pattern2	6	6	0	0	0	0	eptFus1,hetGla2,hg38,myoDav1,myoLuc2,nomLeu3	conCri1,mesAur1,monDom5,panHod1,rn6,sorAra2	-
BOC	longevity.cfg.tab	575	M/KLV	0.00155489709349	pattern2	6	6	0	0	0	0	eptFus1,hetGla2,hg38,myoDav1,myoLuc2,nomLeu3	conCri1,mesAur1,monDom5,panHod1,rn6,sorAra2	-
PIGR	longevity.cfg.tab	716	A/IT	0.00155451751364	pattern2	6	6	0	0	0	0	eptFus1,hetGla2,hg38,myoDav1,myoLuc2,nomLeu3	conCri1,mesAur1,monDom5,panHod1,rn6,sorAra2	-
NYNRIN	longevity.cfg.tab	1529	K/HR	0.00155103016268	pattern2	6	6	0	0	0	0	eptFus1,hetGla2,hg38,myoDav1,myoLuc2,nomLeu3	conCri1,mesAur1,monDom5,panHod1,rn6,sorAra2	-
PUM3	longevity.cfg.tab	203	D/EG	0.00154923947447	pattern2	6	6	0	0	0	0	eptFus1,hetGla2,hg38,myoDav1,myoLuc2,nomLeu3	conCri1,mesAur1,monDom5,panHod1,rn6,sorAra2	-
LRIT1	longevity.cfg.tab	428	R/Q	0.00154923947447	pattern1	6	6	0	0	0	0	eptFus1,hetGla2,hg38,myoDav1,myoLuc2,nomLeu3	conCri1,mesAur1,monDom5,panHod1,rn6,sorAra2	-
SGSM3	longevity.cfg.tab	291	K/RT	0.00154923947447	pattern2	6	6	0	0	0	0	eptFus1,hetGla2,hg38,myoDav1,myoLuc2,nomLeu3	conCri1,mesAur1,monDom5,panHod1,rn6,sorAra2	-
TSEN2	longevity.cfg.tab	284	I/V	0.00154923947447	pattern1	6	6	0	0	0	0	eptFus1,hetGla2,hg38,myoDav1,myoLuc2,nomLeu3	conCri1,mesAur1,monDom5,panHod1,rn6,sorAra2	-
LIPF	longevity.cfg.tab	40	V/AT	0.00154923947447	pattern2	6	6	0	0	0	0	eptFus1,hetGla2,hg38,myoDav1,myoLuc2,nomLeu3	conCri1,mesAur1,monDom5,panHod1,rn6,sorAra2	-
C16orf89	longevity.cfg.tab	260	G/AS	0.00154831944144	pattern2	6	6	0	0	0	0	eptFus1,hetGla2,hg38,myoDav1,myoLuc2,nomLeu3	conCri1,mesAur1,monDom5,panHod1,rn6,sorAra2	-
ZBTB41	longevity.cfg.tab	820	P/QS	0.00154547137886	pattern2	6	6	0	0	0	0	eptFus1,hetGla2,hg38,myoDav1,myoLuc2,nomLeu3	conCri1,mesAur1,monDom5,panHod1,rn6,sorAra2	-
TTC16	longevity.cfg.tab	323	R/KLQ	0.00154541143278	pattern2	6	6	0	0	0	0	eptFus1,hetGla2,hg38,myoDav1,myoLuc2,nomLeu3	conCri1,mesAur1,monDom5,panHod1,rn6,sorAra2	-
HHIPL1	longevity.cfg.tab	510	G/AE	0.00154541143278	pattern2	6	6	0	0	0	0	eptFus1,hetGla2,hg38,myoDav1,myoLuc2,nomLeu3	conCri1,mesAur1,monDom5,panHod1,rn6,sorAra2	-
SYNE2	longevity.cfg.tab	6715	K/ENQ	0.00154095807005	pattern2	6	6	0	0	0	0	eptFus1,hetGla2,hg38,myoDav1,myoLuc2,nomLeu3	conCri1,mesAur1,monDom5,panHod1,rn6,sorAra2	-
KMT2A	longevity.cfg.tab	2547	A/GV	0.0015408972887	pattern2	6	6	0	0	0	0	eptFus1,hetGla2,hg38,myoDav1,myoLuc2,nomLeu3	conCri1,mesAur1,monDom5,panHod1,rn6,sorAra2	-
SLC4A7	longevity.cfg.tab	815	H/LP	0.00153556757367	pattern2	6	6	0	0	0	0	eptFus1,hetGla2,hg38,myoDav1,myoLuc2,nomLeu3	conCri1,mesAur1,monDom5,panHod1,rn6,sorAra2	-
ETFDH	longevity.cfg.tab	84	V/AI	0.00153327750159	pattern2	6	6	0	0	0	0	eptFus1,hetGla2,hg38,myoDav1,myoLuc2,nomLeu3	conCri1,mesAur1,monDom5,panHod1,rn6,sorAra2	-
IMPG2	longevity.cfg.tab	1009	E/DQ	0.00152716879488	pattern2	6	6	0	0	0	0	eptFus1,hetGla2,hg38,myoDav1,myoLuc2,nomLeu3	conCri1,mesAur1,monDom5,panHod1,rn6,sorAra2	-
RNF25	longevity.cfg.tab	33	I/MV	0.00152681949243	pattern2	6	6	0	0	0	0	eptFus1,hetGla2,hg38,myoDav1,myoLuc2,nomLeu3	conCri1,mesAur1,monDom5,panHod1,rn6,sorAra2	-
TEDC2	longevity.cfg.tab	425	I/AQTV	0.00152675249479	pattern2	6	6	0	0	0	0	eptFus1,hetGla2,hg38,myoDav1,myoLuc2,nomLeu3	conCri1,mesAur1,monDom5,panHod1,rn6,sorAra2	-
HDAC9	longevity.cfg.tab	590	P/QR	0.00152675249479	pattern2	6	6	0	0	0	0	eptFus1,hetGla2,hg38,myoDav1,myoLuc2,nomLeu3	conCri1,mesAur1,monDom5,panHod1,rn6,sorAra2	-
ITPA	longevity.cfg.tab	156	A/ST	0.00152675249479	pattern2	6	6	0	0	0	0	eptFus1,hetGla2,hg38,myoDav1,myoLuc2,nomLeu3	conCri1,mesAur1,monDom5,panHod1,rn6,sorAra2	-
CDH17	longevity.cfg.tab	500	G/DEV	0.00152675249479	pattern2	6	6	0	0	0	0	eptFus1,hetGla2,hg38,myoDav1,myoLuc2,nomLeu3	conCri1,mesAur1,monDom5,panHod1,rn6,sorAra2	-
DNAH8	longevity.cfg.tab	1905	S/NY	0.00152675249479	pattern2	6	6	0	0	0	0	eptFus1,hetGla2,hg38,myoDav1,myoLuc2,nomLeu3	conCri1,mesAur1,monDom5,panHod1,rn6,sorAra2	-
KIAA1522	longevity.cfg.tab	946	L/FP	0.0015263456543	pattern2	6	6	0	0	0	0	eptFus1,hetGla2,hg38,myoDav1,myoLuc2,nomLeu3	conCri1,mesAur1,monDom5,panHod1,rn6,sorAra2	-
G6PC3	longevity.cfg.tab	144	M/IT	0.0015263456543	pattern2	6	6	0	0	0	0	eptFus1,hetGla2,hg38,myoDav1,myoLuc2,nomLeu3	conCri1,mesAur1,monDom5,panHod1,rn6,sorAra2	-
PDZD2	longevity.cfg.tab	2388	A/T	0.0015263456543	pattern1	6	6	0	0	0	0	eptFus1,hetGla2,hg38,myoDav1,myoLuc2,nomLeu3	conCri1,mesAur1,monDom5,panHod1,rn6,sorAra2	-
LDLRAP1	longevity.cfg.tab	242	S/GNT	0.00151946271261	pattern2	6	6	0	0	0	0	eptFus1,hetGla2,hg38,myoDav1,myoLuc2,nomLeu3	conCri1,mesAur1,monDom5,panHod1,rn6,sorAra2	-
CCDC105	longevity.cfg.tab	454	E/DKN	0.00151946271261	pattern2	6	6	0	0	0	0	eptFus1,hetGla2,hg38,myoDav1,myoLuc2,nomLeu3	conCri1,mesAur1,monDom5,panHod1,rn6,sorAra2	-
FYCO1	longevity.cfg.tab	614	R/GPQ	0.00151939503055	pattern2	6	6	0	0	0	0	eptFus1,hetGla2,hg38,myoDav1,myoLuc2,nomLeu3	conCri1,mesAur1,monDom5,panHod1,rn6,sorAra2	-
MANEA	longevity.cfg.tab	37	A/DPT	0.00151939503055	pattern2	6	6	0	0	0	0	eptFus1,hetGla2,hg38,myoDav1,myoLuc2,nomLeu3	conCri1,mesAur1,monDom5,panHod1,rn6,sorAra2	-
CCDC81	longevity.cfg.tab	422	L/AF	0.00151939503055	pattern2	6	6	0	0	0	0	eptFus1,hetGla2,hg38,myoDav1,myoLuc2,nomLeu3	conCri1,mesAur1,monDom5,panHod1,rn6,sorAra2	-
GPR75-ASB3	longevity.cfg.tab	458	T/IV	0.00151939503055	pattern2	6	6	0	0	0	0	eptFus1,hetGla2,hg38,myoDav1,myoLuc2,nomLeu3	conCri1,mesAur1,monDom5,panHod1,rn6,sorAra2	-
ASB3	longevity.cfg.tab	347	T/IV	0.00151939503055	pattern2	6	6	0	0	0	0	eptFus1,hetGla2,hg38,myoDav1,myoLuc2,nomLeu3	conCri1,mesAur1,monDom5,panHod1,rn6,sorAra2	-
NEB	longevity.cfg.tab	1517	I/LMV	0.00151579997333	pattern2	6	6	0	0	0	0	eptFus1,hetGla2,hg38,myoDav1,myoLuc2,nomLeu3	conCri1,mesAur1,monDom5,panHod1,rn6,sorAra2	-
HLA-DQA1	longevity.cfg.tab	236	V/I	0.00151579997333	pattern1	6	6	0	0	0	0	eptFus1,hetGla2,hg38,myoDav1,myoLuc2,nomLeu3	conCri1,mesAur1,monDom5,panHod1,rn6,sorAra2	-
UBQLN2	longevity.cfg.tab	22	S/AP	0.00151438214278	pattern2	6	6	0	0	0	0	eptFus1,hetGla2,hg38,myoDav1,myoLuc2,nomLeu3	conCri1,mesAur1,monDom5,panHod1,rn6,sorAra2	-
DSC3	longevity.cfg.tab	581	V/IL	0.00151434819623	pattern2	6	6	0	0	0	0	eptFus1,hetGla2,hg38,myoDav1,myoLuc2,nomLeu3	conCri1,mesAur1,monDom5,panHod1,rn6,sorAra2	-
TCHH	longevity.cfg.tab	97	E/KPR	0.00151431474334	pattern2	6	6	0	0	0	0	eptFus1,hetGla2,hg38,myoDav1,myoLuc2,nomLeu3	conCri1,mesAur1,monDom5,panHod1,rn6,sorAra2	-
MYO15A	longevity.cfg.tab	2176	R/HPQ	0.00151431474334	pattern2	6	6	0	0	0	0	eptFus1,hetGla2,hg38,myoDav1,myoLuc2,nomLeu3	conCri1,mesAur1,monDom5,panHod1,rn6,sorAra2	-
CD36	longevity.cfg.tab	81	N/KR	0.00151431474334	pattern2	6	6	0	0	0	0	eptFus1,hetGla2,hg38,myoDav1,myoLuc2,nomLeu3	conCri1,mesAur1,monDom5,panHod1,rn6,sorAra2	-
CCL13	longevity.cfg.tab	60	K/DEN	0.00151431474334	pattern2	6	6	0	0	0	0	eptFus1,hetGla2,hg38,myoDav1,myoLuc2,nomLeu3	conCri1,mesAur1,monDom5,panHod1,rn6,sorAra2	-
TNRC6B	longevity.cfg.tab	1222	S/GN	0.00151363418209	pattern2	6	6	0	0	0	0	eptFus1,hetGla2,hg38,myoDav1,myoLuc2,nomLeu3	conCri1,mesAur1,monDom5,panHod1,rn6,sorAra2	-
KIAA0391	longevity.cfg.tab	240	T/CIV	0.00151286678139	pattern2	6	6	0	0	0	0	eptFus1,hetGla2,hg38,myoDav1,myoLuc2,nomLeu3	conCri1,mesAur1,monDom5,panHod1,rn6,sorAra2	-
CMYA5	longevity.cfg.tab	3140	S/ALP	0.00151236670448	pattern2	6	6	0	0	0	0	eptFus1,hetGla2,hg38,myoDav1,myoLuc2,nomLeu3	conCri1,mesAur1,monDom5,panHod1,rn6,sorAra2	-
ZFAT	longevity.cfg.tab	474	A/QST	0.00151230669456	pattern2	6	6	0	0	0	0	eptFus1,hetGla2,hg38,myoDav1,myoLuc2,nomLeu3	conCri1,mesAur1,monDom5,panHod1,rn6,sorAra2	-
RNF17	longevity.cfg.tab	137	S/LP	0.00151183650021	pattern2	6	6	0	0	0	0	eptFus1,hetGla2,hg38,myoDav1,myoLuc2,nomLeu3	conCri1,mesAur1,monDom5,panHod1,rn6,sorAra2	-
BCDIN3D	longevity.cfg.tab	165	I/V	0.00151183650021	pattern1	6	6	0	0	0	0	eptFus1,hetGla2,hg38,myoDav1,myoLuc2,nomLeu3	conCri1,mesAur1,monDom5,panHod1,rn6,sorAra2	-
ZHX3	longevity.cfg.tab	75	L/ASV	0.0015088593309	pattern2	6	6	0	0	0	0	eptFus1,hetGla2,hg38,myoDav1,myoLuc2,nomLeu3	conCri1,mesAur1,monDom5,panHod1,rn6,sorAra2	-
NIN	longevity.cfg.tab	746	S/AGN	0.0015088593309	pattern2	6	6	0	0	0	0	eptFus1,hetGla2,hg38,myoDav1,myoLuc2,nomLeu3	conCri1,mesAur1,monDom5,panHod1,rn6,sorAra2	-
CYP4X1	longevity.cfg.tab	506	S/FHPT	0.0015088593309	pattern2	6	6	0	0	0	0	eptFus1,hetGla2,hg38,myoDav1,myoLuc2,nomLeu3	conCri1,mesAur1,monDom5,panHod1,rn6,sorAra2	-
NR2C2AP	longevity.cfg.tab	75	C/RY	0.00150694617167	pattern2	6	6	0	0	0	0	eptFus1,hetGla2,hg38,myoDav1,myoLuc2,nomLeu3	conCri1,mesAur1,monDom5,panHod1,rn6,sorAra2	-
NCKAP5	longevity.cfg.tab	1683	V/GI	0.00150586920786	pattern2	6	6	0	0	0	0	eptFus1,hetGla2,hg38,myoDav1,myoLuc2,nomLeu3	conCri1,mesAur1,monDom5,panHod1,rn6,sorAra2	-
REC8	longevity.cfg.tab	210	R/LQ	0.00150551439553	pattern2	6	6	0	0	0	0	eptFus1,hetGla2,hg38,myoDav1,myoLuc2,nomLeu3	conCri1,mesAur1,monDom5,panHod1,rn6,sorAra2	-
ZKSCAN2	longevity.cfg.tab	659	N/AST	0.00150544647959	pattern2	6	6	0	0	0	0	eptFus1,hetGla2,hg38,myoDav1,myoLuc2,nomLeu3	conCri1,mesAur1,monDom5,panHod1,rn6,sorAra2	-
PKHD1L1	longevity.cfg.tab	3533	S/N	0.00150544647959	pattern1	6	6	0	0	0	0	eptFus1,hetGla2,hg38,myoDav1,myoLuc2,nomLeu3	conCri1,mesAur1,monDom5,panHod1,rn6,sorAra2	-
RSRP1	longevity.cfg.tab	192	T/AS	0.00150107254276	pattern2	6	6	0	0	0	0	eptFus1,hetGla2,hg38,myoDav1,myoLuc2,nomLeu3	conCri1,mesAur1,monDom5,panHod1,rn6,sorAra2	-
BCO2	longevity.cfg.tab	524	T/A	0.00150107254276	pattern1	6	6	0	0	0	0	eptFus1,hetGla2,hg38,myoDav1,myoLuc2,nomLeu3	conCri1,mesAur1,monDom5,panHod1,rn6,sorAra2	-
HAUS4	longevity.cfg.tab	185	N/S	0.00150107254276	pattern1	6	6	0	0	0	0	eptFus1,hetGla2,hg38,myoDav1,myoLuc2,nomLeu3	conCri1,mesAur1,monDom5,panHod1,rn6,sorAra2	-
ATP6V1B1	longevity.cfg.tab	2	M/AT	0.00149874859284	pattern2	6	6	0	0	0	0	eptFus1,hetGla2,hg38,myoDav1,myoLuc2,nomLeu3	conCri1,mesAur1,monDom5,panHod1,rn6,sorAra2	-
TRANK1	longevity.cfg.tab	2663	T/ADP	0.00149745265593	pattern2	6	6	0	0	0	0	eptFus1,hetGla2,hg38,myoDav1,myoLuc2,nomLeu3	conCri1,mesAur1,monDom5,panHod1,rn6,sorAra2	-
USP35	longevity.cfg.tab	941	T/AS	0.00149745265593	pattern2	6	6	0	0	0	0	eptFus1,hetGla2,hg38,myoDav1,myoLuc2,nomLeu3	conCri1,mesAur1,monDom5,panHod1,rn6,sorAra2	-
RAI1	longevity.cfg.tab	651	S/PT	0.00149724089285	pattern2	6	6	0	0	0	0	eptFus1,hetGla2,hg38,myoDav1,myoLuc2,nomLeu3	conCri1,mesAur1,monDom5,panHod1,rn6,sorAra2	-
FOLR2	longevity.cfg.tab	62	S/NRT	0.00149724089285	pattern2	6	6	0	0	0	0	eptFus1,hetGla2,hg38,myoDav1,myoLuc2,nomLeu3	conCri1,mesAur1,monDom5,panHod1,rn6,sorAra2	-
HYDIN	longevity.cfg.tab	3691	I/LV	0.00149522183003	pattern2	6	6	0	0	0	0	eptFus1,hetGla2,hg38,myoDav1,myoLuc2,nomLeu3	conCri1,mesAur1,monDom5,panHod1,rn6,sorAra2	-
TMEM245	longevity.cfg.tab	397	D/GN	0.00149436815056	pattern2	6	6	0	0	0	0	eptFus1,hetGla2,hg38,myoDav1,myoLuc2,nomLeu3	conCri1,mesAur1,monDom5,panHod1,rn6,sorAra2	-
KRT32	longevity.cfg.tab	379	Q/KR	0.00148942737864	pattern2	6	6	0	0	0	0	eptFus1,hetGla2,hg38,myoDav1,myoLuc2,nomLeu3	conCri1,mesAur1,monDom5,panHod1,rn6,sorAra2	-
RASSF1	longevity.cfg.tab	202	R/K	0.00148932013038	pattern1	6	6	0	0	0	0	eptFus1,hetGla2,hg38,myoDav1,myoLuc2,nomLeu3	conCri1,mesAur1,monDom5,panHod1,rn6,sorAra2	-
DNAH2	longevity.cfg.tab	2265	A/NT	0.00148901063987	pattern2	6	6	0	0	0	0	eptFus1,hetGla2,hg38,myoDav1,myoLuc2,nomLeu3	conCri1,mesAur1,monDom5,panHod1,rn6,sorAra2	-
ANTXR1	longevity.cfg.tab	14	W/CG	0.00148901063987	pattern2	6	6	0	0	0	0	eptFus1,hetGla2,hg38,myoDav1,myoLuc2,nomLeu3	conCri1,mesAur1,monDom5,panHod1,rn6,sorAra2	-
CLCNKA	longevity.cfg.tab	355	Q/EL	0.00148901063987	pattern2	6	6	0	0	0	0	eptFus1,hetGla2,hg38,myoDav1,myoLuc2,nomLeu3	conCri1,mesAur1,monDom5,panHod1,rn6,sorAra2	-
VPS13D	longevity.cfg.tab	2359	S/NT	0.00148795160154	pattern2	6	6	0	0	0	0	eptFus1,hetGla2,hg38,myoDav1,myoLuc2,nomLeu3	conCri1,mesAur1,monDom5,panHod1,rn6,sorAra2	-
C1QA	longevity.cfg.tab	50	Q/PR	0.00148384860195	pattern2	6	6	0	0	0	0	eptFus1,hetGla2,hg38,myoDav1,myoLuc2,nomLeu3	conCri1,mesAur1,monDom5,panHod1,rn6,sorAra2	-
TTN	longevity.cfg.tab	7011	R/K	0.00148384860195	pattern1	6	6	0	0	0	0	eptFus1,hetGla2,hg38,myoDav1,myoLuc2,nomLeu3	conCri1,mesAur1,monDom5,panHod1,rn6,sorAra2	-
PLXNA3	longevity.cfg.tab	834	T/AP	0.00148103739599	pattern2	6	6	0	0	0	0	eptFus1,hetGla2,hg38,myoDav1,myoLuc2,nomLeu3	conCri1,mesAur1,monDom5,panHod1,rn6,sorAra2	-
PLCXD2	longevity.cfg.tab	196	L/MV	0.00148016725274	pattern2	6	6	0	0	0	0	eptFus1,hetGla2,hg38,myoDav1,myoLuc2,nomLeu3	conCri1,mesAur1,monDom5,panHod1,rn6,sorAra2	-
CNNM4	longevity.cfg.tab	689	V/FI	0.0014801069225	pattern2	6	6	0	0	0	0	eptFus1,hetGla2,hg38,myoDav1,myoLuc2,nomLeu3	conCri1,mesAur1,monDom5,panHod1,rn6,sorAra2	-
STEAP3	longevity.cfg.tab	197	M/ST	0.00147974736607	pattern2	6	6	0	0	0	0	eptFus1,hetGla2,hg38,myoDav1,myoLuc2,nomLeu3	conCri1,mesAur1,monDom5,panHod1,rn6,sorAra2	-
HSPA12A	longevity.cfg.tab	46	S/AP	0.00147880819498	pattern2	6	6	0	0	0	0	eptFus1,hetGla2,hg38,myoDav1,myoLuc2,nomLeu3	conCri1,mesAur1,monDom5,panHod1,rn6,sorAra2	-
PALLD	longevity.cfg.tab	266	F/LP	0.00147880819498	pattern2	6	6	0	0	0	0	eptFus1,hetGla2,hg38,myoDav1,myoLuc2,nomLeu3	conCri1,mesAur1,monDom5,panHod1,rn6,sorAra2	-
ACHE	longevity.cfg.tab	271	M/APV	0.00147817939889	pattern2	6	6	0	0	0	0	eptFus1,hetGla2,hg38,myoDav1,myoLuc2,nomLeu3	conCri1,mesAur1,monDom5,panHod1,rn6,sorAra2	-
PPP1R3C	longevity.cfg.tab	289	I/LV	0.00147577729567	pattern2	6	6	0	0	0	0	eptFus1,hetGla2,hg38,myoDav1,myoLuc2,nomLeu3	conCri1,mesAur1,monDom5,panHod1,rn6,sorAra2	-
LRRN4	longevity.cfg.tab	669	P/AS	0.00147460780129	pattern2	6	6	0	0	0	0	eptFus1,hetGla2,hg38,myoDav1,myoLuc2,nomLeu3	conCri1,mesAur1,monDom5,panHod1,rn6,sorAra2	-
KRTAP29-1	longevity.cfg.tab	22	P/AS	0.00147460780129	pattern2	6	6	0	0	0	0	eptFus1,hetGla2,hg38,myoDav1,myoLuc2,nomLeu3	conCri1,mesAur1,monDom5,panHod1,rn6,sorAra2	-
ANKRD26	longevity.cfg.tab	1472	G/SY	0.00147418372817	pattern2	6	6	0	0	0	0	eptFus1,hetGla2,hg38,myoDav1,myoLuc2,nomLeu3	conCri1,mesAur1,monDom5,panHod1,rn6,sorAra2	-
KRT76	longevity.cfg.tab	437	M/GLRV	0.00147418372817	pattern2	6	6	0	0	0	0	eptFus1,hetGla2,hg38,myoDav1,myoLuc2,nomLeu3	conCri1,mesAur1,monDom5,panHod1,rn6,sorAra2	-
HAPLN4	longevity.cfg.tab	95	T/ARV	0.00147418372817	pattern2	6	6	0	0	0	0	eptFus1,hetGla2,hg38,myoDav1,myoLuc2,nomLeu3	conCri1,mesAur1,monDom5,panHod1,rn6,sorAra2	-
ODAPH	longevity.cfg.tab	71	R/QS	0.00147418372817	pattern2	6	6	0	0	0	0	eptFus1,hetGla2,hg38,myoDav1,myoLuc2,nomLeu3	conCri1,mesAur1,monDom5,panHod1,rn6,sorAra2	-
TLR4	longevity.cfg.tab	437	S/DNT	0.00147211019444	pattern2	6	6	0	0	0	0	eptFus1,hetGla2,hg38,myoDav1,myoLuc2,nomLeu3	conCri1,mesAur1,monDom5,panHod1,rn6,sorAra2	-
FOCAD	longevity.cfg.tab	1252	S/N	0.00146999401204	pattern1	6	6	0	0	0	0	eptFus1,hetGla2,hg38,myoDav1,myoLuc2,nomLeu3	conCri1,mesAur1,monDom5,panHod1,rn6,sorAra2	-
SLC10A5	longevity.cfg.tab	357	C/LSY	0.00146992741876	pattern2	6	6	0	0	0	0	eptFus1,hetGla2,hg38,myoDav1,myoLuc2,nomLeu3	conCri1,mesAur1,monDom5,panHod1,rn6,sorAra2	-
MYORG	longevity.cfg.tab	480	P/AST	0.00146992741876	pattern2	6	6	0	0	0	0	eptFus1,hetGla2,hg38,myoDav1,myoLuc2,nomLeu3	conCri1,mesAur1,monDom5,panHod1,rn6,sorAra2	-
HTATSF1	longevity.cfg.tab	382	R/HQ	0.00146992741876	pattern2	6	6	0	0	0	0	eptFus1,hetGla2,hg38,myoDav1,myoLuc2,nomLeu3	conCri1,mesAur1,monDom5,panHod1,rn6,sorAra2	-
GALC	longevity.cfg.tab	596	E/DN	0.00146992741876	pattern2	6	6	0	0	0	0	eptFus1,hetGla2,hg38,myoDav1,myoLuc2,nomLeu3	conCri1,mesAur1,monDom5,panHod1,rn6,sorAra2	-
CENPF	longevity.cfg.tab	62	T/AI	0.0014691642597	pattern2	6	6	0	0	0	0	eptFus1,hetGla2,hg38,myoDav1,myoLuc2,nomLeu3	conCri1,mesAur1,monDom5,panHod1,rn6,sorAra2	-
DIRAS2	longevity.cfg.tab	127	S/N	0.0014691642597	pattern1	6	6	0	0	0	0	eptFus1,hetGla2,hg38,myoDav1,myoLuc2,nomLeu3	conCri1,mesAur1,monDom5,panHod1,rn6,sorAra2	-
SEMA4A	longevity.cfg.tab	488	V/IL	0.0014691642597	pattern2	6	6	0	0	0	0	eptFus1,hetGla2,hg38,myoDav1,myoLuc2,nomLeu3	conCri1,mesAur1,monDom5,panHod1,rn6,sorAra2	-
RTTN	longevity.cfg.tab	1326	I/V	0.0014691642597	pattern1	6	6	0	0	0	0	eptFus1,hetGla2,hg38,myoDav1,myoLuc2,nomLeu3	conCri1,mesAur1,monDom5,panHod1,rn6,sorAra2	-
KIAA1211L	longevity.cfg.tab	214	S/F	0.0014691642597	pattern1	6	6	0	0	0	0	eptFus1,hetGla2,hg38,myoDav1,myoLuc2,nomLeu3	conCri1,mesAur1,monDom5,panHod1,rn6,sorAra2	-
PLD2	longevity.cfg.tab	574	T/IS	0.0014691642597	pattern2	6	6	0	0	0	0	eptFus1,hetGla2,hg38,myoDav1,myoLuc2,nomLeu3	conCri1,mesAur1,monDom5,panHod1,rn6,sorAra2	-
TYRO3	longevity.cfg.tab	390	I/TV	0.0014691642597	pattern2	6	6	0	0	0	0	eptFus1,hetGla2,hg38,myoDav1,myoLuc2,nomLeu3	conCri1,mesAur1,monDom5,panHod1,rn6,sorAra2	-
TUT1	longevity.cfg.tab	269	V/ADGT	0.0014675908	pattern2	6	6	0	0	0	0	eptFus1,hetGla2,hg38,myoDav1,myoLuc2,nomLeu3	conCri1,mesAur1,monDom5,panHod1,rn6,sorAra2	-
PTPN13	longevity.cfg.tab	324	H/DL	0.0014675908	pattern2	6	6	0	0	0	0	eptFus1,hetGla2,hg38,myoDav1,myoLuc2,nomLeu3	conCri1,mesAur1,monDom5,panHod1,rn6,sorAra2	-
ABCA4	longevity.cfg.tab	1210	V/LM	0.00146665682116	pattern2	6	6	0	0	0	0	eptFus1,hetGla2,hg38,myoDav1,myoLuc2,nomLeu3	conCri1,mesAur1,monDom5,panHod1,rn6,sorAra2	-
MACF1	longevity.cfg.tab	2808	R/KT	0.00146348477642	pattern2	6	6	0	0	0	0	eptFus1,hetGla2,hg38,myoDav1,myoLuc2,nomLeu3	conCri1,mesAur1,monDom5,panHod1,rn6,sorAra2	-
LRIT1	longevity.cfg.tab	252	G/RS	0.00146348477642	pattern2	6	6	0	0	0	0	eptFus1,hetGla2,hg38,myoDav1,myoLuc2,nomLeu3	conCri1,mesAur1,monDom5,panHod1,rn6,sorAra2	-
FSIP2	longevity.cfg.tab	2586	V/IT	0.00146341209989	pattern2	6	6	0	0	0	0	eptFus1,hetGla2,hg38,myoDav1,myoLuc2,nomLeu3	conCri1,mesAur1,monDom5,panHod1,rn6,sorAra2	-
COL15A1	longevity.cfg.tab	1200	L/PV	0.00146341209989	pattern2	6	6	0	0	0	0	eptFus1,hetGla2,hg38,myoDav1,myoLuc2,nomLeu3	conCri1,mesAur1,monDom5,panHod1,rn6,sorAra2	-
IL12B	longevity.cfg.tab	178	R/K	0.00146341209989	pattern1	6	6	0	0	0	0	eptFus1,hetGla2,hg38,myoDav1,myoLuc2,nomLeu3	conCri1,mesAur1,monDom5,panHod1,rn6,sorAra2	-
LMTK2	longevity.cfg.tab	741	I/AV	0.00145942308314	pattern2	6	6	0	0	0	0	eptFus1,hetGla2,hg38,myoDav1,myoLuc2,nomLeu3	conCri1,mesAur1,monDom5,panHod1,rn6,sorAra2	-
ANGPTL8	longevity.cfg.tab	63	R/GS	0.00145942308314	pattern2	6	6	0	0	0	0	eptFus1,hetGla2,hg38,myoDav1,myoLuc2,nomLeu3	conCri1,mesAur1,monDom5,panHod1,rn6,sorAra2	-
TRMT2B	longevity.cfg.tab	266	I/AST	0.00145942308314	pattern2	6	6	0	0	0	0	eptFus1,hetGla2,hg38,myoDav1,myoLuc2,nomLeu3	conCri1,mesAur1,monDom5,panHod1,rn6,sorAra2	-
ENPP7	longevity.cfg.tab	209	P/EQ	0.00145942308314	pattern2	6	6	0	0	0	0	eptFus1,hetGla2,hg38,myoDav1,myoLuc2,nomLeu3	conCri1,mesAur1,monDom5,panHod1,rn6,sorAra2	-
FABP9	longevity.cfg.tab	1	V/IL	0.00145942308314	pattern2	6	6	0	0	0	0	eptFus1,hetGla2,hg38,myoDav1,myoLuc2,nomLeu3	conCri1,mesAur1,monDom5,panHod1,rn6,sorAra2	-
CFAP54	longevity.cfg.tab	1834	S/FPR	0.00145942308314	pattern2	6	6	0	0	0	0	eptFus1,hetGla2,hg38,myoDav1,myoLuc2,nomLeu3	conCri1,mesAur1,monDom5,panHod1,rn6,sorAra2	-
OR3A1	longevity.cfg.tab	156	T/AMS	0.00145942308314	pattern2	6	6	0	0	0	0	eptFus1,hetGla2,hg38,myoDav1,myoLuc2,nomLeu3	conCri1,mesAur1,monDom5,panHod1,rn6,sorAra2	-
SYNE2	longevity.cfg.tab	1091	A/ET	0.00145917386779	pattern2	6	6	0	0	0	0	eptFus1,hetGla2,hg38,myoDav1,myoLuc2,nomLeu3	conCri1,mesAur1,monDom5,panHod1,rn6,sorAra2	-
C5orf46	longevity.cfg.tab	43	D/EG	0.00145882016823	pattern2	6	6	0	0	0	0	eptFus1,hetGla2,hg38,myoDav1,myoLuc2,nomLeu3	conCri1,mesAur1,monDom5,panHod1,rn6,sorAra2	-
PIK3AP1	longevity.cfg.tab	77	H/CNQ	0.00145875243775	pattern2	6	6	0	0	0	0	eptFus1,hetGla2,hg38,myoDav1,myoLuc2,nomLeu3	conCri1,mesAur1,monDom5,panHod1,rn6,sorAra2	-
COL6A6	longevity.cfg.tab	286	I/TV	0.00145875243775	pattern2	6	6	0	0	0	0	eptFus1,hetGla2,hg38,myoDav1,myoLuc2,nomLeu3	conCri1,mesAur1,monDom5,panHod1,rn6,sorAra2	-
PCDHGA2	longevity.cfg.tab	303	I/KLST	0.00145126723562	pattern2	6	6	0	0	0	0	eptFus1,hetGla2,hg38,myoDav1,myoLuc2,nomLeu3	conCri1,mesAur1,monDom5,panHod1,rn6,sorAra2	-
OR56B4	longevity.cfg.tab	22	L/FIP	0.00144771902373	pattern2	6	6	0	0	0	0	eptFus1,hetGla2,hg38,myoDav1,myoLuc2,nomLeu3	conCri1,mesAur1,monDom5,panHod1,rn6,sorAra2	-
ADGB	longevity.cfg.tab	1076	A/GPS	0.00144560820052	pattern2	6	6	0	0	0	0	eptFus1,hetGla2,hg38,myoDav1,myoLuc2,nomLeu3	conCri1,mesAur1,monDom5,panHod1,rn6,sorAra2	-
FRAS1	longevity.cfg.tab	816	A/V	0.00144493182522	pattern1	6	6	0	0	0	0	eptFus1,hetGla2,hg38,myoDav1,myoLuc2,nomLeu3	conCri1,mesAur1,monDom5,panHod1,rn6,sorAra2	-
MDM2	longevity.cfg.tab	181	S/P	0.00144283389697	pattern1	6	6	0	0	0	0	eptFus1,hetGla2,hg38,myoDav1,myoLuc2,nomLeu3	conCri1,mesAur1,monDom5,panHod1,rn6,sorAra2	-
DSC1	longevity.cfg.tab	601	E/DT	0.00144283389697	pattern2	6	6	0	0	0	0	eptFus1,hetGla2,hg38,myoDav1,myoLuc2,nomLeu3	conCri1,mesAur1,monDom5,panHod1,rn6,sorAra2	-
KNL1	longevity.cfg.tab	327	N/KLRST	0.00144159402344	pattern2	6	6	0	0	0	0	eptFus1,hetGla2,hg38,myoDav1,myoLuc2,nomLeu3	conCri1,mesAur1,monDom5,panHod1,rn6,sorAra2	-
CFAP43	longevity.cfg.tab	666	V/IM	0.0014412068655	pattern2	6	6	0	0	0	0	eptFus1,hetGla2,hg38,myoDav1,myoLuc2,nomLeu3	conCri1,mesAur1,monDom5,panHod1,rn6,sorAra2	-
CUBN	longevity.cfg.tab	2997	V/FIL	0.00144108720752	pattern2	6	6	0	0	0	0	eptFus1,hetGla2,hg38,myoDav1,myoLuc2,nomLeu3	conCri1,mesAur1,monDom5,panHod1,rn6,sorAra2	-
SERAC1	longevity.cfg.tab	145	T/AEM	0.0014410200988	pattern2	6	6	0	0	0	0	eptFus1,hetGla2,hg38,myoDav1,myoLuc2,nomLeu3	conCri1,mesAur1,monDom5,panHod1,rn6,sorAra2	-
CARMIL3	longevity.cfg.tab	1136	S/ALV	0.0014410200988	pattern2	6	6	0	0	0	0	eptFus1,hetGla2,hg38,myoDav1,myoLuc2,nomLeu3	conCri1,mesAur1,monDom5,panHod1,rn6,sorAra2	-
CHM	longevity.cfg.tab	306	K/EQ	0.0014410200988	pattern2	6	6	0	0	0	0	eptFus1,hetGla2,hg38,myoDav1,myoLuc2,nomLeu3	conCri1,mesAur1,monDom5,panHod1,rn6,sorAra2	-
ASAP3	longevity.cfg.tab	618	Y/CL	0.0014410200988	pattern2	6	6	0	0	0	0	eptFus1,hetGla2,hg38,myoDav1,myoLuc2,nomLeu3	conCri1,mesAur1,monDom5,panHod1,rn6,sorAra2	-
CCDC180	longevity.cfg.tab	1551	T/ANS	0.0014408260156	pattern2	6	6	0	0	0	0	eptFus1,hetGla2,hg38,myoDav1,myoLuc2,nomLeu3	conCri1,mesAur1,monDom5,panHod1,rn6,sorAra2	-
RAG1	longevity.cfg.tab	121	E/GRV	0.0014408260156	pattern2	6	6	0	0	0	0	eptFus1,hetGla2,hg38,myoDav1,myoLuc2,nomLeu3	conCri1,mesAur1,monDom5,panHod1,rn6,sorAra2	-
ZNF280D	longevity.cfg.tab	195	S/AGN	0.00144046756154	pattern2	6	6	0	0	0	0	eptFus1,hetGla2,hg38,myoDav1,myoLuc2,nomLeu3	conCri1,mesAur1,monDom5,panHod1,rn6,sorAra2	-
CDCA2	longevity.cfg.tab	936	P/SY	0.00144046756154	pattern2	6	6	0	0	0	0	eptFus1,hetGla2,hg38,myoDav1,myoLuc2,nomLeu3	conCri1,mesAur1,monDom5,panHod1,rn6,sorAra2	-
PROCA1	longevity.cfg.tab	213	Q/DKR	0.00144011245865	pattern2	6	6	0	0	0	0	eptFus1,hetGla2,hg38,myoDav1,myoLuc2,nomLeu3	conCri1,mesAur1,monDom5,panHod1,rn6,sorAra2	-
LAMA5	longevity.cfg.tab	2555	Q/GR	0.00144004449428	pattern2	6	6	0	0	0	0	eptFus1,hetGla2,hg38,myoDav1,myoLuc2,nomLeu3	conCri1,mesAur1,monDom5,panHod1,rn6,sorAra2	-
GANC	longevity.cfg.tab	906	T/ADV	0.00143588308585	pattern2	6	6	0	0	0	0	eptFus1,hetGla2,hg38,myoDav1,myoLuc2,nomLeu3	conCri1,mesAur1,monDom5,panHod1,rn6,sorAra2	-
SCNN1B	longevity.cfg.tab	241	G/AP	0.00143588308585	pattern2	6	6	0	0	0	0	eptFus1,hetGla2,hg38,myoDav1,myoLuc2,nomLeu3	conCri1,mesAur1,monDom5,panHod1,rn6,sorAra2	-
CD82	longevity.cfg.tab	125	R/HKLQ	0.00143588308585	pattern2	6	6	0	0	0	0	eptFus1,hetGla2,hg38,myoDav1,myoLuc2,nomLeu3	conCri1,mesAur1,monDom5,panHod1,rn6,sorAra2	-
GPATCH4	longevity.cfg.tab	225	D/EGHQ	0.00143151508896	pattern2	6	6	0	0	0	0	eptFus1,hetGla2,hg38,myoDav1,myoLuc2,nomLeu3	conCri1,mesAur1,monDom5,panHod1,rn6,sorAra2	-
KIDINS220	longevity.cfg.tab	1400	P/AT	0.00142949120055	pattern2	6	6	0	0	0	0	eptFus1,hetGla2,hg38,myoDav1,myoLuc2,nomLeu3	conCri1,mesAur1,monDom5,panHod1,rn6,sorAra2	-
SCML2	longevity.cfg.tab	493	Q/KR	0.00142929424444	pattern2	6	6	0	0	0	0	eptFus1,hetGla2,hg38,myoDav1,myoLuc2,nomLeu3	conCri1,mesAur1,monDom5,panHod1,rn6,sorAra2	-
TRPM8	longevity.cfg.tab	1045	K/RT	0.00142336919809	pattern2	6	6	0	0	0	0	eptFus1,hetGla2,hg38,myoDav1,myoLuc2,nomLeu3	conCri1,mesAur1,monDom5,panHod1,rn6,sorAra2	-
BMP10	longevity.cfg.tab	181	N/KS	0.00142026146847	pattern2	6	6	0	0	0	0	eptFus1,hetGla2,hg38,myoDav1,myoLuc2,nomLeu3	conCri1,mesAur1,monDom5,panHod1,rn6,sorAra2	-
ITGB3	longevity.cfg.tab	127	I/LV	0.00142026146847	pattern2	6	6	0	0	0	0	eptFus1,hetGla2,hg38,myoDav1,myoLuc2,nomLeu3	conCri1,mesAur1,monDom5,panHod1,rn6,sorAra2	-
TMPRSS11D	longevity.cfg.tab	61	N/GST	0.00141789427657	pattern2	6	6	0	0	0	0	eptFus1,hetGla2,hg38,myoDav1,myoLuc2,nomLeu3	conCri1,mesAur1,monDom5,panHod1,rn6,sorAra2	-
PRKAG3	longevity.cfg.tab	344	Y/CS	0.00141570271824	pattern2	6	6	0	0	0	0	eptFus1,hetGla2,hg38,myoDav1,myoLuc2,nomLeu3	conCri1,mesAur1,monDom5,panHod1,rn6,sorAra2	-
DNHD1	longevity.cfg.tab	1127	T/NS	0.00141570271824	pattern2	6	6	0	0	0	0	eptFus1,hetGla2,hg38,myoDav1,myoLuc2,nomLeu3	conCri1,mesAur1,monDom5,panHod1,rn6,sorAra2	-
AOX1	longevity.cfg.tab	1233	D/ENRS	0.00141347234728	pattern2	6	6	0	0	0	0	eptFus1,hetGla2,hg38,myoDav1,myoLuc2,nomLeu3	conCri1,mesAur1,monDom5,panHod1,rn6,sorAra2	-
DNAH1	longevity.cfg.tab	2035	H/AKMQT	0.00141303549829	pattern2	6	6	0	0	0	0	eptFus1,hetGla2,hg38,myoDav1,myoLuc2,nomLeu3	conCri1,mesAur1,monDom5,panHod1,rn6,sorAra2	-
ZHX3	longevity.cfg.tab	168	S/ADNTY	0.00141297460314	pattern2	6	6	0	0	0	0	eptFus1,hetGla2,hg38,myoDav1,myoLuc2,nomLeu3	conCri1,mesAur1,monDom5,panHod1,rn6,sorAra2	-
CFAP43	longevity.cfg.tab	1404	V/ILMT	0.00141218909563	pattern2	6	6	0	0	0	0	eptFus1,hetGla2,hg38,myoDav1,myoLuc2,nomLeu3	conCri1,mesAur1,monDom5,panHod1,rn6,sorAra2	-
PLAT	longevity.cfg.tab	69	W/R	0.00140989130646	pattern1	6	6	0	0	0	0	eptFus1,hetGla2,hg38,myoDav1,myoLuc2,nomLeu3	conCri1,mesAur1,monDom5,panHod1,rn6,sorAra2	-
CCR4	longevity.cfg.tab	70	R/K	0.00140989130646	pattern1	6	6	0	0	0	0	eptFus1,hetGla2,hg38,myoDav1,myoLuc2,nomLeu3	conCri1,mesAur1,monDom5,panHod1,rn6,sorAra2	-
SEMA4C	longevity.cfg.tab	96	T/AI	0.00140494039837	pattern2	6	6	0	0	0	0	eptFus1,hetGla2,hg38,myoDav1,myoLuc2,nomLeu3	conCri1,mesAur1,monDom5,panHod1,rn6,sorAra2	-
RFC1	longevity.cfg.tab	116	M/ILV	0.00140494039837	pattern2	6	6	0	0	0	0	eptFus1,hetGla2,hg38,myoDav1,myoLuc2,nomLeu3	conCri1,mesAur1,monDom5,panHod1,rn6,sorAra2	-
GPKOW	longevity.cfg.tab	434	H/FLR	0.00140487224187	pattern2	6	6	0	0	0	0	eptFus1,hetGla2,hg38,myoDav1,myoLuc2,nomLeu3	conCri1,mesAur1,monDom5,panHod1,rn6,sorAra2	-
BDP1	longevity.cfg.tab	1273	V/AGIT	0.00140487224187	pattern2	6	6	0	0	0	0	eptFus1,hetGla2,hg38,myoDav1,myoLuc2,nomLeu3	conCri1,mesAur1,monDom5,panHod1,rn6,sorAra2	-
TERB1	longevity.cfg.tab	88	K/CEQ	0.00140487224187	pattern2	6	6	0	0	0	0	eptFus1,hetGla2,hg38,myoDav1,myoLuc2,nomLeu3	conCri1,mesAur1,monDom5,panHod1,rn6,sorAra2	-
LPIN1	longevity.cfg.tab	670	P/AS	0.0014043470515	pattern2	6	6	0	0	0	0	eptFus1,hetGla2,hg38,myoDav1,myoLuc2,nomLeu3	conCri1,mesAur1,monDom5,panHod1,rn6,sorAra2	-
MRPS22	longevity.cfg.tab	8	L/AS	0.00140307161332	pattern2	6	6	0	0	0	0	eptFus1,hetGla2,hg38,myoDav1,myoLuc2,nomLeu3	conCri1,mesAur1,monDom5,panHod1,rn6,sorAra2	-
CFAP157	longevity.cfg.tab	467	Q/GPR	0.00140307161332	pattern2	6	6	0	0	0	0	eptFus1,hetGla2,hg38,myoDav1,myoLuc2,nomLeu3	conCri1,mesAur1,monDom5,panHod1,rn6,sorAra2	-
ALB	longevity.cfg.tab	495	R/KQ	0.00140307161332	pattern2	6	6	0	0	0	0	eptFus1,hetGla2,hg38,myoDav1,myoLuc2,nomLeu3	conCri1,mesAur1,monDom5,panHod1,rn6,sorAra2	-
HESX1	longevity.cfg.tab	49	S/GR	0.00140307161332	pattern2	6	6	0	0	0	0	eptFus1,hetGla2,hg38,myoDav1,myoLuc2,nomLeu3	conCri1,mesAur1,monDom5,panHod1,rn6,sorAra2	-
LAMA5	longevity.cfg.tab	1349	A/IT	0.00140307161332	pattern2	6	6	0	0	0	0	eptFus1,hetGla2,hg38,myoDav1,myoLuc2,nomLeu3	conCri1,mesAur1,monDom5,panHod1,rn6,sorAra2	-
INVS	longevity.cfg.tab	1026	R/CGH	0.00140047122293	pattern2	6	6	0	0	0	0	eptFus1,hetGla2,hg38,myoDav1,myoLuc2,nomLeu3	conCri1,mesAur1,monDom5,panHod1,rn6,sorAra2	-
CD74	longevity.cfg.tab	173	E/DGNQ	0.00139931848283	pattern2	6	6	0	0	0	0	eptFus1,hetGla2,hg38,myoDav1,myoLuc2,nomLeu3	conCri1,mesAur1,monDom5,panHod1,rn6,sorAra2	-
MYH4	longevity.cfg.tab	4	S/AQ	0.00139684696211	pattern2	6	6	0	0	0	0	eptFus1,hetGla2,hg38,myoDav1,myoLuc2,nomLeu3	conCri1,mesAur1,monDom5,panHod1,rn6,sorAra2	-
CCDC87	longevity.cfg.tab	602	N/KQST	0.00139684696211	pattern2	6	6	0	0	0	0	eptFus1,hetGla2,hg38,myoDav1,myoLuc2,nomLeu3	conCri1,mesAur1,monDom5,panHod1,rn6,sorAra2	-
DCLRE1B	longevity.cfg.tab	394	R/CPQ	0.00139535142984	pattern2	6	6	0	0	0	0	eptFus1,hetGla2,hg38,myoDav1,myoLuc2,nomLeu3	conCri1,mesAur1,monDom5,panHod1,rn6,sorAra2	-
NET1	longevity.cfg.tab	540	V/ALT	0.00139535142984	pattern2	6	6	0	0	0	0	eptFus1,hetGla2,hg38,myoDav1,myoLuc2,nomLeu3	conCri1,mesAur1,monDom5,panHod1,rn6,sorAra2	-
NCDN	longevity.cfg.tab	30	G/S	0.00139359518923	pattern1	6	6	0	0	0	0	eptFus1,hetGla2,hg38,myoDav1,myoLuc2,nomLeu3	conCri1,mesAur1,monDom5,panHod1,rn6,sorAra2	-
SH2D4A	longevity.cfg.tab	224	S/N	0.00139359518923	pattern1	6	6	0	0	0	0	eptFus1,hetGla2,hg38,myoDav1,myoLuc2,nomLeu3	conCri1,mesAur1,monDom5,panHod1,rn6,sorAra2	-
PLA2G3	longevity.cfg.tab	357	R/HPS	0.00139015014968	pattern2	6	6	0	0	0	0	eptFus1,hetGla2,hg38,myoDav1,myoLuc2,nomLeu3	conCri1,mesAur1,monDom5,panHod1,rn6,sorAra2	-
TCP11L2	longevity.cfg.tab	225	A/TV	0.00139015014968	pattern2	6	6	0	0	0	0	eptFus1,hetGla2,hg38,myoDav1,myoLuc2,nomLeu3	conCri1,mesAur1,monDom5,panHod1,rn6,sorAra2	-
CHSY3	longevity.cfg.tab	487	S/DN	0.00139015014968	pattern2	6	6	0	0	0	0	eptFus1,hetGla2,hg38,myoDav1,myoLuc2,nomLeu3	conCri1,mesAur1,monDom5,panHod1,rn6,sorAra2	-
BUB1	longevity.cfg.tab	102	I/LV	0.00139015014968	pattern2	6	6	0	0	0	0	eptFus1,hetGla2,hg38,myoDav1,myoLuc2,nomLeu3	conCri1,mesAur1,monDom5,panHod1,rn6,sorAra2	-
HTR3B	longevity.cfg.tab	422	M/V	0.00139015014968	pattern1	6	6	0	0	0	0	eptFus1,hetGla2,hg38,myoDav1,myoLuc2,nomLeu3	conCri1,mesAur1,monDom5,panHod1,rn6,sorAra2	-
FNDC1	longevity.cfg.tab	1315	A/PSV	0.00138732589497	pattern2	6	6	0	0	0	0	eptFus1,hetGla2,hg38,myoDav1,myoLuc2,nomLeu3	conCri1,mesAur1,monDom5,panHod1,rn6,sorAra2	-
EHBP1	longevity.cfg.tab	405	V/AGST	0.00138725874935	pattern2	6	6	0	0	0	0	eptFus1,hetGla2,hg38,myoDav1,myoLuc2,nomLeu3	conCri1,mesAur1,monDom5,panHod1,rn6,sorAra2	-
CCDC175	longevity.cfg.tab	305	E/DS	0.00138725874935	pattern2	6	6	0	0	0	0	eptFus1,hetGla2,hg38,myoDav1,myoLuc2,nomLeu3	conCri1,mesAur1,monDom5,panHod1,rn6,sorAra2	-
KRT78	longevity.cfg.tab	22	R/GVW	0.00138469263259	pattern2	6	6	0	0	0	0	eptFus1,hetGla2,hg38,myoDav1,myoLuc2,nomLeu3	conCri1,mesAur1,monDom5,panHod1,rn6,sorAra2	-
MDN1	longevity.cfg.tab	5317	I/FV	0.00138361319435	pattern2	6	6	0	0	0	0	eptFus1,hetGla2,hg38,myoDav1,myoLuc2,nomLeu3	conCri1,mesAur1,monDom5,panHod1,rn6,sorAra2	-
BEST2	longevity.cfg.tab	506	N/S	0.00138290505515	pattern1	6	6	0	0	0	0	eptFus1,hetGla2,hg38,myoDav1,myoLuc2,nomLeu3	conCri1,mesAur1,monDom5,panHod1,rn6,sorAra2	-
REEP6	longevity.cfg.tab	113	V/A	0.00138290505515	pattern1	6	6	0	0	0	0	eptFus1,hetGla2,hg38,myoDav1,myoLuc2,nomLeu3	conCri1,mesAur1,monDom5,panHod1,rn6,sorAra2	-
NPHS1	longevity.cfg.tab	515	V/IK	0.00138290505515	pattern2	6	6	0	0	0	0	eptFus1,hetGla2,hg38,myoDav1,myoLuc2,nomLeu3	conCri1,mesAur1,monDom5,panHod1,rn6,sorAra2	-
IQCF5	longevity.cfg.tab	70	A/ITV	0.00137567687457	pattern2	6	6	0	0	0	0	eptFus1,hetGla2,hg38,myoDav1,myoLuc2,nomLeu3	conCri1,mesAur1,monDom5,panHod1,rn6,sorAra2	-
CAND2	longevity.cfg.tab	642	Q/KR	0.00137567687457	pattern2	6	6	0	0	0	0	eptFus1,hetGla2,hg38,myoDav1,myoLuc2,nomLeu3	conCri1,mesAur1,monDom5,panHod1,rn6,sorAra2	-
TULP2	longevity.cfg.tab	502	C/ARS	0.00137567687457	pattern2	6	6	0	0	0	0	eptFus1,hetGla2,hg38,myoDav1,myoLuc2,nomLeu3	conCri1,mesAur1,monDom5,panHod1,rn6,sorAra2	-
DNHD1	longevity.cfg.tab	3597	K/EQ	0.00137560666253	pattern2	6	6	0	0	0	0	eptFus1,hetGla2,hg38,myoDav1,myoLuc2,nomLeu3	conCri1,mesAur1,monDom5,panHod1,rn6,sorAra2	-
ADGRF4	longevity.cfg.tab	539	E/GR	0.00137560666253	pattern2	6	6	0	0	0	0	eptFus1,hetGla2,hg38,myoDav1,myoLuc2,nomLeu3	conCri1,mesAur1,monDom5,panHod1,rn6,sorAra2	-
SHLD2	longevity.cfg.tab	578	V/ILM	0.00137553823299	pattern2	6	6	0	0	0	0	eptFus1,hetGla2,hg38,myoDav1,myoLuc2,nomLeu3	conCri1,mesAur1,monDom5,panHod1,rn6,sorAra2	-
RFX8	longevity.cfg.tab	330	L/IMV	0.00137553823299	pattern2	6	6	0	0	0	0	eptFus1,hetGla2,hg38,myoDav1,myoLuc2,nomLeu3	conCri1,mesAur1,monDom5,panHod1,rn6,sorAra2	-
MAD1L1	longevity.cfg.tab	190	Q/KM	0.00137553823299	pattern2	6	6	0	0	0	0	eptFus1,hetGla2,hg38,myoDav1,myoLuc2,nomLeu3	conCri1,mesAur1,monDom5,panHod1,rn6,sorAra2	-
DHODH	longevity.cfg.tab	46	G/RS	0.00137330569325	pattern2	6	6	0	0	0	0	eptFus1,hetGla2,hg38,myoDav1,myoLuc2,nomLeu3	conCri1,mesAur1,monDom5,panHod1,rn6,sorAra2	-
TDP1	longevity.cfg.tab	105	E/KMQR	0.00137308528382	pattern2	6	6	0	0	0	0	eptFus1,hetGla2,hg38,myoDav1,myoLuc2,nomLeu3	conCri1,mesAur1,monDom5,panHod1,rn6,sorAra2	-
PTCD1	longevity.cfg.tab	405	V/AEI	0.00137301728255	pattern2	6	6	0	0	0	0	eptFus1,hetGla2,hg38,myoDav1,myoLuc2,nomLeu3	conCri1,mesAur1,monDom5,panHod1,rn6,sorAra2	-
SENP7	longevity.cfg.tab	3	R/AG	0.00137301728255	pattern2	6	6	0	0	0	0	eptFus1,hetGla2,hg38,myoDav1,myoLuc2,nomLeu3	conCri1,mesAur1,monDom5,panHod1,rn6,sorAra2	-
ATP5MF-PTCD1	longevity.cfg.tab	454	V/AEI	0.00137301728255	pattern2	6	6	0	0	0	0	eptFus1,hetGla2,hg38,myoDav1,myoLuc2,nomLeu3	conCri1,mesAur1,monDom5,panHod1,rn6,sorAra2	-
TC2N	longevity.cfg.tab	78	K/GR	0.00137275662025	pattern2	6	6	0	0	0	0	eptFus1,hetGla2,hg38,myoDav1,myoLuc2,nomLeu3	conCri1,mesAur1,monDom5,panHod1,rn6,sorAra2	-
SEC14L3	longevity.cfg.tab	140	I/V	0.00137275662025	pattern1	6	6	0	0	0	0	eptFus1,hetGla2,hg38,myoDav1,myoLuc2,nomLeu3	conCri1,mesAur1,monDom5,panHod1,rn6,sorAra2	-
HABP2	longevity.cfg.tab	190	S/P	0.00137275662025	pattern1	6	6	0	0	0	0	eptFus1,hetGla2,hg38,myoDav1,myoLuc2,nomLeu3	conCri1,mesAur1,monDom5,panHod1,rn6,sorAra2	-
ZNF572	longevity.cfg.tab	106	N/PRSY	0.00136880825981	pattern2	6	6	0	0	0	0	eptFus1,hetGla2,hg38,myoDav1,myoLuc2,nomLeu3	conCri1,mesAur1,monDom5,panHod1,rn6,sorAra2	-
ANGPTL6	longevity.cfg.tab	257	Q/R	0.00136307894906	pattern1	6	6	0	0	0	0	eptFus1,hetGla2,hg38,myoDav1,myoLuc2,nomLeu3	conCri1,mesAur1,monDom5,panHod1,rn6,sorAra2	-
HYAL1	longevity.cfg.tab	118	A/EK	0.001362903725	pattern2	6	6	0	0	0	0	eptFus1,hetGla2,hg38,myoDav1,myoLuc2,nomLeu3	conCri1,mesAur1,monDom5,panHod1,rn6,sorAra2	-
DNAH10	longevity.cfg.tab	4246	V/IL	0.001362903725	pattern2	6	6	0	0	0	0	eptFus1,hetGla2,hg38,myoDav1,myoLuc2,nomLeu3	conCri1,mesAur1,monDom5,panHod1,rn6,sorAra2	-
ZDHHC3	longevity.cfg.tab	28	Y/FHPR	0.00136189773077	pattern2	6	6	0	0	0	0	eptFus1,hetGla2,hg38,myoDav1,myoLuc2,nomLeu3	conCri1,mesAur1,monDom5,panHod1,rn6,sorAra2	-
MVK	longevity.cfg.tab	378	I/LMV	0.00136189773077	pattern2	6	6	0	0	0	0	eptFus1,hetGla2,hg38,myoDav1,myoLuc2,nomLeu3	conCri1,mesAur1,monDom5,panHod1,rn6,sorAra2	-
C5orf34	longevity.cfg.tab	613	R/NS	0.00136045547083	pattern2	6	6	0	0	0	0	eptFus1,hetGla2,hg38,myoDav1,myoLuc2,nomLeu3	conCri1,mesAur1,monDom5,panHod1,rn6,sorAra2	-
TRMT1	longevity.cfg.tab	491	A/PST	0.00135930067237	pattern2	6	6	0	0	0	0	eptFus1,hetGla2,hg38,myoDav1,myoLuc2,nomLeu3	conCri1,mesAur1,monDom5,panHod1,rn6,sorAra2	-
CLN3	longevity.cfg.tab	346	A/IV	0.00135704621358	pattern2	6	6	0	0	0	0	eptFus1,hetGla2,hg38,myoDav1,myoLuc2,nomLeu3	conCri1,mesAur1,monDom5,panHod1,rn6,sorAra2	-
ACOX2	longevity.cfg.tab	31	D/NS	0.00135599391793	pattern2	6	6	0	0	0	0	eptFus1,hetGla2,hg38,myoDav1,myoLuc2,nomLeu3	conCri1,mesAur1,monDom5,panHod1,rn6,sorAra2	-
BAZ1A	longevity.cfg.tab	761	I/AMV	0.00135557941239	pattern2	6	6	0	0	0	0	eptFus1,hetGla2,hg38,myoDav1,myoLuc2,nomLeu3	conCri1,mesAur1,monDom5,panHod1,rn6,sorAra2	-
CD6	longevity.cfg.tab	219	R/KQ	0.00135557941239	pattern2	6	6	0	0	0	0	eptFus1,hetGla2,hg38,myoDav1,myoLuc2,nomLeu3	conCri1,mesAur1,monDom5,panHod1,rn6,sorAra2	-
TSPYL5	longevity.cfg.tab	267	S/ENRT	0.00135528778408	pattern2	6	6	0	0	0	0	eptFus1,hetGla2,hg38,myoDav1,myoLuc2,nomLeu3	conCri1,mesAur1,monDom5,panHod1,rn6,sorAra2	-
IL23R	longevity.cfg.tab	337	V/AINT	0.00135528778408	pattern2	6	6	0	0	0	0	eptFus1,hetGla2,hg38,myoDav1,myoLuc2,nomLeu3	conCri1,mesAur1,monDom5,panHod1,rn6,sorAra2	-
STOML1	longevity.cfg.tab	318	V/IL	0.00135528778408	pattern2	6	6	0	0	0	0	eptFus1,hetGla2,hg38,myoDav1,myoLuc2,nomLeu3	conCri1,mesAur1,monDom5,panHod1,rn6,sorAra2	-
RFT1	longevity.cfg.tab	506	F/ILV	0.00134706817203	pattern2	6	6	0	0	0	0	eptFus1,hetGla2,hg38,myoDav1,myoLuc2,nomLeu3	conCri1,mesAur1,monDom5,panHod1,rn6,sorAra2	-
RINT1	longevity.cfg.tab	419	G/DS	0.00134566659972	pattern2	6	6	0	0	0	0	eptFus1,hetGla2,hg38,myoDav1,myoLuc2,nomLeu3	conCri1,mesAur1,monDom5,panHod1,rn6,sorAra2	-
MTBP	longevity.cfg.tab	185	T/AIV	0.00134566659972	pattern2	6	6	0	0	0	0	eptFus1,hetGla2,hg38,myoDav1,myoLuc2,nomLeu3	conCri1,mesAur1,monDom5,panHod1,rn6,sorAra2	-
MMRN2	longevity.cfg.tab	7	S/CGR	0.00134566659972	pattern2	6	6	0	0	0	0	eptFus1,hetGla2,hg38,myoDav1,myoLuc2,nomLeu3	conCri1,mesAur1,monDom5,panHod1,rn6,sorAra2	-
ATP12A	longevity.cfg.tab	595	A/NST	0.00134566659972	pattern2	6	6	0	0	0	0	eptFus1,hetGla2,hg38,myoDav1,myoLuc2,nomLeu3	conCri1,mesAur1,monDom5,panHod1,rn6,sorAra2	-
BRDT	longevity.cfg.tab	215	F/L	0.00134566659972	pattern1	6	6	0	0	0	0	eptFus1,hetGla2,hg38,myoDav1,myoLuc2,nomLeu3	conCri1,mesAur1,monDom5,panHod1,rn6,sorAra2	-
SENP6	longevity.cfg.tab	94	S/AITV	0.00134531341831	pattern2	6	6	0	0	0	0	eptFus1,hetGla2,hg38,myoDav1,myoLuc2,nomLeu3	conCri1,mesAur1,monDom5,panHod1,rn6,sorAra2	-
RHO	longevity.cfg.tab	172	A/IV	0.00134474233178	pattern2	6	6	0	0	0	0	eptFus1,hetGla2,hg38,myoDav1,myoLuc2,nomLeu3	conCri1,mesAur1,monDom5,panHod1,rn6,sorAra2	-
ZNF518B	longevity.cfg.tab	406	T/A	0.00134228508784	pattern1	6	6	0	0	0	0	eptFus1,hetGla2,hg38,myoDav1,myoLuc2,nomLeu3	conCri1,mesAur1,monDom5,panHod1,rn6,sorAra2	-
NEDD9	longevity.cfg.tab	289	V/AM	0.00134121659767	pattern2	6	6	0	0	0	0	eptFus1,hetGla2,hg38,myoDav1,myoLuc2,nomLeu3	conCri1,mesAur1,monDom5,panHod1,rn6,sorAra2	-
IL31RA	longevity.cfg.tab	32	A/DGV	0.00134121659767	pattern2	6	6	0	0	0	0	eptFus1,hetGla2,hg38,myoDav1,myoLuc2,nomLeu3	conCri1,mesAur1,monDom5,panHod1,rn6,sorAra2	-
NUDT13	longevity.cfg.tab	195	T/AG	0.00134086420639	pattern2	6	6	0	0	0	0	eptFus1,hetGla2,hg38,myoDav1,myoLuc2,nomLeu3	conCri1,mesAur1,monDom5,panHod1,rn6,sorAra2	-
CCDC73	longevity.cfg.tab	638	P/LS	0.00134079669396	pattern2	6	6	0	0	0	0	eptFus1,hetGla2,hg38,myoDav1,myoLuc2,nomLeu3	conCri1,mesAur1,monDom5,panHod1,rn6,sorAra2	-
PTPN13	longevity.cfg.tab	2008	D/HKN	0.00134079669396	pattern2	6	6	0	0	0	0	eptFus1,hetGla2,hg38,myoDav1,myoLuc2,nomLeu3	conCri1,mesAur1,monDom5,panHod1,rn6,sorAra2	-
DDX60L	longevity.cfg.tab	138	Y/CE	0.0013364275159	pattern2	6	6	0	0	0	0	eptFus1,hetGla2,hg38,myoDav1,myoLuc2,nomLeu3	conCri1,mesAur1,monDom5,panHod1,rn6,sorAra2	-
WDR18	longevity.cfg.tab	352	R/GHQ	0.0013363738233	pattern2	6	6	0	0	0	0	eptFus1,hetGla2,hg38,myoDav1,myoLuc2,nomLeu3	conCri1,mesAur1,monDom5,panHod1,rn6,sorAra2	-
B3GNT8	longevity.cfg.tab	177	I/MTV	0.0013363738233	pattern2	6	6	0	0	0	0	eptFus1,hetGla2,hg38,myoDav1,myoLuc2,nomLeu3	conCri1,mesAur1,monDom5,panHod1,rn6,sorAra2	-
TEX14	longevity.cfg.tab	398	L/IM	0.00133535922649	pattern2	6	6	0	0	0	0	eptFus1,hetGla2,hg38,myoDav1,myoLuc2,nomLeu3	conCri1,mesAur1,monDom5,panHod1,rn6,sorAra2	-
ZSWIM1	longevity.cfg.tab	263	I/LV	0.00133529103312	pattern2	6	6	0	0	0	0	eptFus1,hetGla2,hg38,myoDav1,myoLuc2,nomLeu3	conCri1,mesAur1,monDom5,panHod1,rn6,sorAra2	-
DIO3	longevity.cfg.tab	214	I/DSV	0.00133529103312	pattern2	6	6	0	0	0	0	eptFus1,hetGla2,hg38,myoDav1,myoLuc2,nomLeu3	conCri1,mesAur1,monDom5,panHod1,rn6,sorAra2	-
LTB	longevity.cfg.tab	56	E/DGKW	0.00133493455612	pattern2	6	6	0	0	0	0	eptFus1,hetGla2,hg38,myoDav1,myoLuc2,nomLeu3	conCri1,mesAur1,monDom5,panHod1,rn6,sorAra2	-
ARHGAP11A	longevity.cfg.tab	982	S/AHPV	0.00133486636273	pattern2	6	6	0	0	0	0	eptFus1,hetGla2,hg38,myoDav1,myoLuc2,nomLeu3	conCri1,mesAur1,monDom5,panHod1,rn6,sorAra2	-
CENPF	longevity.cfg.tab	1664	Q/KPR	0.00133486636273	pattern2	6	6	0	0	0	0	eptFus1,hetGla2,hg38,myoDav1,myoLuc2,nomLeu3	conCri1,mesAur1,monDom5,panHod1,rn6,sorAra2	-
CCDC151	longevity.cfg.tab	458	M/L	0.00133486636273	pattern1	6	6	0	0	0	0	eptFus1,hetGla2,hg38,myoDav1,myoLuc2,nomLeu3	conCri1,mesAur1,monDom5,panHod1,rn6,sorAra2	-
FN1	longevity.cfg.tab	981	H/Q	0.00133438618195	pattern1	6	6	0	0	0	0	eptFus1,hetGla2,hg38,myoDav1,myoLuc2,nomLeu3	conCri1,mesAur1,monDom5,panHod1,rn6,sorAra2	-
POU5F2	longevity.cfg.tab	24	M/QV	0.00133395444552	pattern2	6	6	0	0	0	0	eptFus1,hetGla2,hg38,myoDav1,myoLuc2,nomLeu3	conCri1,mesAur1,monDom5,panHod1,rn6,sorAra2	-
HIPK4	longevity.cfg.tab	367	S/G	0.00133346412456	pattern1	6	6	0	0	0	0	eptFus1,hetGla2,hg38,myoDav1,myoLuc2,nomLeu3	conCri1,mesAur1,monDom5,panHod1,rn6,sorAra2	-
GFM1	longevity.cfg.tab	742	L/AS	0.00133346412456	pattern2	6	6	0	0	0	0	eptFus1,hetGla2,hg38,myoDav1,myoLuc2,nomLeu3	conCri1,mesAur1,monDom5,panHod1,rn6,sorAra2	-
FMO1	longevity.cfg.tab	315	I/LV	0.0013330740998	pattern2	6	6	0	0	0	0	eptFus1,hetGla2,hg38,myoDav1,myoLuc2,nomLeu3	conCri1,mesAur1,monDom5,panHod1,rn6,sorAra2	-
BUB1	longevity.cfg.tab	632	C/GHNY	0.00133245813842	pattern2	6	6	0	0	0	0	eptFus1,hetGla2,hg38,myoDav1,myoLuc2,nomLeu3	conCri1,mesAur1,monDom5,panHod1,rn6,sorAra2	-
ZBBX	longevity.cfg.tab	498	S/ANT	0.00133159520178	pattern2	6	6	0	0	0	0	eptFus1,hetGla2,hg38,myoDav1,myoLuc2,nomLeu3	conCri1,mesAur1,monDom5,panHod1,rn6,sorAra2	-
TAF1A	longevity.cfg.tab	215	F/HLR	0.00133159520178	pattern2	6	6	0	0	0	0	eptFus1,hetGla2,hg38,myoDav1,myoLuc2,nomLeu3	conCri1,mesAur1,monDom5,panHod1,rn6,sorAra2	-
ZNF518A	longevity.cfg.tab	519	I/ELV	0.00133159520178	pattern2	6	6	0	0	0	0	eptFus1,hetGla2,hg38,myoDav1,myoLuc2,nomLeu3	conCri1,mesAur1,monDom5,panHod1,rn6,sorAra2	-
LY6G6F	longevity.cfg.tab	260	V/AN	0.00133159520178	pattern2	6	6	0	0	0	0	eptFus1,hetGla2,hg38,myoDav1,myoLuc2,nomLeu3	conCri1,mesAur1,monDom5,panHod1,rn6,sorAra2	-
NDUFA9	longevity.cfg.tab	4	A/LV	0.00133159520178	pattern2	6	6	0	0	0	0	eptFus1,hetGla2,hg38,myoDav1,myoLuc2,nomLeu3	conCri1,mesAur1,monDom5,panHod1,rn6,sorAra2	-
PLA2G4D	longevity.cfg.tab	512	R/K	0.00132642574112	pattern1	6	6	0	0	0	0	eptFus1,hetGla2,hg38,myoDav1,myoLuc2,nomLeu3	conCri1,mesAur1,monDom5,panHod1,rn6,sorAra2	-
PTPN22	longevity.cfg.tab	384	Y/CDS	0.00132278029411	pattern2	6	6	0	0	0	0	eptFus1,hetGla2,hg38,myoDav1,myoLuc2,nomLeu3	conCri1,mesAur1,monDom5,panHod1,rn6,sorAra2	-
AK9	longevity.cfg.tab	294	L/IV	0.00132278029411	pattern2	6	6	0	0	0	0	eptFus1,hetGla2,hg38,myoDav1,myoLuc2,nomLeu3	conCri1,mesAur1,monDom5,panHod1,rn6,sorAra2	-
ENPEP	longevity.cfg.tab	142	R/KT	0.00131958556064	pattern2	6	6	0	0	0	0	eptFus1,hetGla2,hg38,myoDav1,myoLuc2,nomLeu3	conCri1,mesAur1,monDom5,panHod1,rn6,sorAra2	-
TCN2	longevity.cfg.tab	285	A/PV	0.00131950300967	pattern2	6	6	0	0	0	0	eptFus1,hetGla2,hg38,myoDav1,myoLuc2,nomLeu3	conCri1,mesAur1,monDom5,panHod1,rn6,sorAra2	-
NCOA3	longevity.cfg.tab	415	A/PT	0.00131421987077	pattern2	6	6	0	0	0	0	eptFus1,hetGla2,hg38,myoDav1,myoLuc2,nomLeu3	conCri1,mesAur1,monDom5,panHod1,rn6,sorAra2	-
ADRA2B	longevity.cfg.tab	316	V/AT	0.00131421987077	pattern2	6	6	0	0	0	0	eptFus1,hetGla2,hg38,myoDav1,myoLuc2,nomLeu3	conCri1,mesAur1,monDom5,panHod1,rn6,sorAra2	-
WDR18	longevity.cfg.tab	169	H/QR	0.00131107424587	pattern2	6	6	0	0	0	0	eptFus1,hetGla2,hg38,myoDav1,myoLuc2,nomLeu3	conCri1,mesAur1,monDom5,panHod1,rn6,sorAra2	-
ZNF804A	longevity.cfg.tab	909	V/AIT	0.00130890719425	pattern2	6	6	0	0	0	0	eptFus1,hetGla2,hg38,myoDav1,myoLuc2,nomLeu3	conCri1,mesAur1,monDom5,panHod1,rn6,sorAra2	-
XPNPEP2	longevity.cfg.tab	329	M/ST	0.00130850091046	pattern2	6	6	0	0	0	0	eptFus1,hetGla2,hg38,myoDav1,myoLuc2,nomLeu3	conCri1,mesAur1,monDom5,panHod1,rn6,sorAra2	-
CIC	longevity.cfg.tab	264	V/AMS	0.00130782785752	pattern2	6	6	0	0	0	0	eptFus1,hetGla2,hg38,myoDav1,myoLuc2,nomLeu3	conCri1,mesAur1,monDom5,panHod1,rn6,sorAra2	-
ANGPTL8	longevity.cfg.tab	105	Q/GHK	0.00130747236722	pattern2	6	6	0	0	0	0	eptFus1,hetGla2,hg38,myoDav1,myoLuc2,nomLeu3	conCri1,mesAur1,monDom5,panHod1,rn6,sorAra2	-
SLC26A8	longevity.cfg.tab	698	D/AE	0.00130747236722	pattern2	6	6	0	0	0	0	eptFus1,hetGla2,hg38,myoDav1,myoLuc2,nomLeu3	conCri1,mesAur1,monDom5,panHod1,rn6,sorAra2	-
VWA3B	longevity.cfg.tab	1012	P/LS	0.00130747236722	pattern2	6	6	0	0	0	0	eptFus1,hetGla2,hg38,myoDav1,myoLuc2,nomLeu3	conCri1,mesAur1,monDom5,panHod1,rn6,sorAra2	-
ZNF518B	longevity.cfg.tab	300	N/PRS	0.00130740433828	pattern2	6	6	0	0	0	0	eptFus1,hetGla2,hg38,myoDav1,myoLuc2,nomLeu3	conCri1,mesAur1,monDom5,panHod1,rn6,sorAra2	-
AK9	longevity.cfg.tab	658	Y/CGNSV	0.00130740433828	pattern2	6	6	0	0	0	0	eptFus1,hetGla2,hg38,myoDav1,myoLuc2,nomLeu3	conCri1,mesAur1,monDom5,panHod1,rn6,sorAra2	-
HTATSF1	longevity.cfg.tab	482	K/GRS	0.00130740433828	pattern2	6	6	0	0	0	0	eptFus1,hetGla2,hg38,myoDav1,myoLuc2,nomLeu3	conCri1,mesAur1,monDom5,panHod1,rn6,sorAra2	-
LGMN	longevity.cfg.tab	174	K/DEQ	0.00130567076276	pattern2	6	6	0	0	0	0	eptFus1,hetGla2,hg38,myoDav1,myoLuc2,nomLeu3	conCri1,mesAur1,monDom5,panHod1,rn6,sorAra2	-
CDHR3	longevity.cfg.tab	147	A/T	0.00130560450073	pattern1	6	6	0	0	0	0	eptFus1,hetGla2,hg38,myoDav1,myoLuc2,nomLeu3	conCri1,mesAur1,monDom5,panHod1,rn6,sorAra2	-
SLC28A3	longevity.cfg.tab	115	M/ALV	0.00130560450073	pattern2	6	6	0	0	0	0	eptFus1,hetGla2,hg38,myoDav1,myoLuc2,nomLeu3	conCri1,mesAur1,monDom5,panHod1,rn6,sorAra2	-
CYP7A1	longevity.cfg.tab	151	I/V	0.00130560450073	pattern1	6	6	0	0	0	0	eptFus1,hetGla2,hg38,myoDav1,myoLuc2,nomLeu3	conCri1,mesAur1,monDom5,panHod1,rn6,sorAra2	-
OR52I1	longevity.cfg.tab	307	I/MTV	0.00130461772621	pattern2	6	6	0	0	0	0	eptFus1,hetGla2,hg38,myoDav1,myoLuc2,nomLeu3	conCri1,mesAur1,monDom5,panHod1,rn6,sorAra2	-
USF3	longevity.cfg.tab	1860	T/AGPS	0.00130461772621	pattern2	6	6	0	0	0	0	eptFus1,hetGla2,hg38,myoDav1,myoLuc2,nomLeu3	conCri1,mesAur1,monDom5,panHod1,rn6,sorAra2	-
CDH17	longevity.cfg.tab	524	A/PT	0.00130461772621	pattern2	6	6	0	0	0	0	eptFus1,hetGla2,hg38,myoDav1,myoLuc2,nomLeu3	conCri1,mesAur1,monDom5,panHod1,rn6,sorAra2	-
DNASE2B	longevity.cfg.tab	146	Q/GHKR	0.00130438868002	pattern2	6	6	0	0	0	0	eptFus1,hetGla2,hg38,myoDav1,myoLuc2,nomLeu3	conCri1,mesAur1,monDom5,panHod1,rn6,sorAra2	-
PPP1R13B	longevity.cfg.tab	414	V/AM	0.00130249674709	pattern2	6	6	0	0	0	0	eptFus1,hetGla2,hg38,myoDav1,myoLuc2,nomLeu3	conCri1,mesAur1,monDom5,panHod1,rn6,sorAra2	-
FAM208B	longevity.cfg.tab	1556	I/EMV	0.00130217471405	pattern2	6	6	0	0	0	0	eptFus1,hetGla2,hg38,myoDav1,myoLuc2,nomLeu3	conCri1,mesAur1,monDom5,panHod1,rn6,sorAra2	-
WDR34	longevity.cfg.tab	92	V/AEST	0.00130217471405	pattern2	6	6	0	0	0	0	eptFus1,hetGla2,hg38,myoDav1,myoLuc2,nomLeu3	conCri1,mesAur1,monDom5,panHod1,rn6,sorAra2	-
KNL1	longevity.cfg.tab	2115	M/ILV	0.0013016045683	pattern2	6	6	0	0	0	0	eptFus1,hetGla2,hg38,myoDav1,myoLuc2,nomLeu3	conCri1,mesAur1,monDom5,panHod1,rn6,sorAra2	-
CCNB3	longevity.cfg.tab	1109	I/MRSV	0.00130051550307	pattern2	6	6	0	0	0	0	eptFus1,hetGla2,hg38,myoDav1,myoLuc2,nomLeu3	conCri1,mesAur1,monDom5,panHod1,rn6,sorAra2	-
ITGB3	longevity.cfg.tab	519	V/AI	0.00129910682057	pattern2	6	6	0	0	0	0	eptFus1,hetGla2,hg38,myoDav1,myoLuc2,nomLeu3	conCri1,mesAur1,monDom5,panHod1,rn6,sorAra2	-
DTNBP1	longevity.cfg.tab	146	C/FHY	0.0012979521573	pattern2	6	6	0	0	0	0	eptFus1,hetGla2,hg38,myoDav1,myoLuc2,nomLeu3	conCri1,mesAur1,monDom5,panHod1,rn6,sorAra2	-
C2	longevity.cfg.tab	43	R/LPQZ	0.00129525268576	pattern2	6	6	0	0	0	0	eptFus1,hetGla2,hg38,myoDav1,myoLuc2,nomLeu3	conCri1,mesAur1,monDom5,panHod1,rn6,sorAra2	-
C17orf78	longevity.cfg.tab	259	N/ADGS	0.00129416472775	pattern2	6	6	0	0	0	0	eptFus1,hetGla2,hg38,myoDav1,myoLuc2,nomLeu3	conCri1,mesAur1,monDom5,panHod1,rn6,sorAra2	-
ALPI	longevity.cfg.tab	491	A/DN	0.00129416472775	pattern2	6	6	0	0	0	0	eptFus1,hetGla2,hg38,myoDav1,myoLuc2,nomLeu3	conCri1,mesAur1,monDom5,panHod1,rn6,sorAra2	-
PARM1	longevity.cfg.tab	75	L/PQ	0.00129373833475	pattern2	6	6	0	0	0	0	eptFus1,hetGla2,hg38,myoDav1,myoLuc2,nomLeu3	conCri1,mesAur1,monDom5,panHod1,rn6,sorAra2	-
SNX29	longevity.cfg.tab	524	M/AT	0.00129373833475	pattern2	6	6	0	0	0	0	eptFus1,hetGla2,hg38,myoDav1,myoLuc2,nomLeu3	conCri1,mesAur1,monDom5,panHod1,rn6,sorAra2	-
FANCB	longevity.cfg.tab	41	I/KMTV	0.00129373833475	pattern2	6	6	0	0	0	0	eptFus1,hetGla2,hg38,myoDav1,myoLuc2,nomLeu3	conCri1,mesAur1,monDom5,panHod1,rn6,sorAra2	-
C11orf74	longevity.cfg.tab	197	E/ADKNR	0.00129373833475	pattern2	6	6	0	0	0	0	eptFus1,hetGla2,hg38,myoDav1,myoLuc2,nomLeu3	conCri1,mesAur1,monDom5,panHod1,rn6,sorAra2	-
CEP112	longevity.cfg.tab	196	V/FI	0.00129221696154	pattern2	6	6	0	0	0	0	eptFus1,hetGla2,hg38,myoDav1,myoLuc2,nomLeu3	conCri1,mesAur1,monDom5,panHod1,rn6,sorAra2	-
CPA2	longevity.cfg.tab	73	V/IL	0.0012914945951	pattern2	6	6	0	0	0	0	eptFus1,hetGla2,hg38,myoDav1,myoLuc2,nomLeu3	conCri1,mesAur1,monDom5,panHod1,rn6,sorAra2	-
DCT	longevity.cfg.tab	446	A/ETV	0.00129131962283	pattern2	6	6	0	0	0	0	eptFus1,hetGla2,hg38,myoDav1,myoLuc2,nomLeu3	conCri1,mesAur1,monDom5,panHod1,rn6,sorAra2	-
PCDH12	longevity.cfg.tab	1051	A/PTV	0.00128883936013	pattern2	6	6	0	0	0	0	eptFus1,hetGla2,hg38,myoDav1,myoLuc2,nomLeu3	conCri1,mesAur1,monDom5,panHod1,rn6,sorAra2	-
CDK5RAP2	longevity.cfg.tab	430	K/EHQR	0.00128798476724	pattern2	6	6	0	0	0	0	eptFus1,hetGla2,hg38,myoDav1,myoLuc2,nomLeu3	conCri1,mesAur1,monDom5,panHod1,rn6,sorAra2	-
METTL25	longevity.cfg.tab	31	S/AFP	0.00128798476724	pattern2	6	6	0	0	0	0	eptFus1,hetGla2,hg38,myoDav1,myoLuc2,nomLeu3	conCri1,mesAur1,monDom5,panHod1,rn6,sorAra2	-
CTTNBP2	longevity.cfg.tab	317	H/P	0.00128793667676	pattern1	6	6	0	0	0	0	eptFus1,hetGla2,hg38,myoDav1,myoLuc2,nomLeu3	conCri1,mesAur1,monDom5,panHod1,rn6,sorAra2	-
HMOX1	longevity.cfg.tab	187	S/AT	0.00128793667676	pattern2	6	6	0	0	0	0	eptFus1,hetGla2,hg38,myoDav1,myoLuc2,nomLeu3	conCri1,mesAur1,monDom5,panHod1,rn6,sorAra2	-
GBF1	longevity.cfg.tab	1527	Q/KR	0.00128793667676	pattern2	6	6	0	0	0	0	eptFus1,hetGla2,hg38,myoDav1,myoLuc2,nomLeu3	conCri1,mesAur1,monDom5,panHod1,rn6,sorAra2	-
NEU2	longevity.cfg.tab	308	A/IV	0.00128793667676	pattern2	6	6	0	0	0	0	eptFus1,hetGla2,hg38,myoDav1,myoLuc2,nomLeu3	conCri1,mesAur1,monDom5,panHod1,rn6,sorAra2	-
SLC38A2	longevity.cfg.tab	283	H/R	0.00128768310872	pattern1	6	6	0	0	0	0	eptFus1,hetGla2,hg38,myoDav1,myoLuc2,nomLeu3	conCri1,mesAur1,monDom5,panHod1,rn6,sorAra2	-
TMEM131L	longevity.cfg.tab	919	M/LTV	0.00128753608971	pattern2	6	6	0	0	0	0	eptFus1,hetGla2,hg38,myoDav1,myoLuc2,nomLeu3	conCri1,mesAur1,monDom5,panHod1,rn6,sorAra2	-
AFF2	longevity.cfg.tab	467	P/LT	0.00128753608971	pattern2	6	6	0	0	0	0	eptFus1,hetGla2,hg38,myoDav1,myoLuc2,nomLeu3	conCri1,mesAur1,monDom5,panHod1,rn6,sorAra2	-
TMEM214	longevity.cfg.tab	456	N/GKS	0.00128569851528	pattern2	6	6	0	0	0	0	eptFus1,hetGla2,hg38,myoDav1,myoLuc2,nomLeu3	conCri1,mesAur1,monDom5,panHod1,rn6,sorAra2	-
CPED1	longevity.cfg.tab	922	T/AS	0.00128569851528	pattern2	6	6	0	0	0	0	eptFus1,hetGla2,hg38,myoDav1,myoLuc2,nomLeu3	conCri1,mesAur1,monDom5,panHod1,rn6,sorAra2	-
SERPINB8	longevity.cfg.tab	78	R/AKT	0.00128569851528	pattern2	6	6	0	0	0	0	eptFus1,hetGla2,hg38,myoDav1,myoLuc2,nomLeu3	conCri1,mesAur1,monDom5,panHod1,rn6,sorAra2	-
GCNT1	longevity.cfg.tab	159	D/EK	0.00128569851528	pattern2	6	6	0	0	0	0	eptFus1,hetGla2,hg38,myoDav1,myoLuc2,nomLeu3	conCri1,mesAur1,monDom5,panHod1,rn6,sorAra2	-
DSG3	longevity.cfg.tab	518	R/GKP	0.00128569851528	pattern2	6	6	0	0	0	0	eptFus1,hetGla2,hg38,myoDav1,myoLuc2,nomLeu3	conCri1,mesAur1,monDom5,panHod1,rn6,sorAra2	-
CFH	longevity.cfg.tab	286	G/DEQ	0.00128501151904	pattern2	6	6	0	0	0	0	eptFus1,hetGla2,hg38,myoDav1,myoLuc2,nomLeu3	conCri1,mesAur1,monDom5,panHod1,rn6,sorAra2	-
PLPP1	longevity.cfg.tab	81	C/FY	0.00128501151904	pattern2	6	6	0	0	0	0	eptFus1,hetGla2,hg38,myoDav1,myoLuc2,nomLeu3	conCri1,mesAur1,monDom5,panHod1,rn6,sorAra2	-
SPERT	longevity.cfg.tab	222	S/GNT	0.00128436668641	pattern2	6	6	0	0	0	0	eptFus1,hetGla2,hg38,myoDav1,myoLuc2,nomLeu3	conCri1,mesAur1,monDom5,panHod1,rn6,sorAra2	-
TP53BP1	longevity.cfg.tab	469	Q/GPR	0.00128436668641	pattern2	6	6	0	0	0	0	eptFus1,hetGla2,hg38,myoDav1,myoLuc2,nomLeu3	conCri1,mesAur1,monDom5,panHod1,rn6,sorAra2	-
BTBD8	longevity.cfg.tab	87	I/ALTV	0.00128394260069	pattern2	6	6	0	0	0	0	eptFus1,hetGla2,hg38,myoDav1,myoLuc2,nomLeu3	conCri1,mesAur1,monDom5,panHod1,rn6,sorAra2	-
BPIFB4	longevity.cfg.tab	91	T/AKS	0.00128359008706	pattern2	6	6	0	0	0	0	eptFus1,hetGla2,hg38,myoDav1,myoLuc2,nomLeu3	conCri1,mesAur1,monDom5,panHod1,rn6,sorAra2	-
WDHD1	longevity.cfg.tab	385	I/ALV	0.00128352255424	pattern2	6	6	0	0	0	0	eptFus1,hetGla2,hg38,myoDav1,myoLuc2,nomLeu3	conCri1,mesAur1,monDom5,panHod1,rn6,sorAra2	-
SETX	longevity.cfg.tab	1113	I/GRTV	0.00128352255424	pattern2	6	6	0	0	0	0	eptFus1,hetGla2,hg38,myoDav1,myoLuc2,nomLeu3	conCri1,mesAur1,monDom5,panHod1,rn6,sorAra2	-
TEX14	longevity.cfg.tab	607	F/CRS	0.00128352255424	pattern2	6	6	0	0	0	0	eptFus1,hetGla2,hg38,myoDav1,myoLuc2,nomLeu3	conCri1,mesAur1,monDom5,panHod1,rn6,sorAra2	-
SLC35B1	longevity.cfg.tab	274	A/GST	0.00128352255424	pattern2	6	6	0	0	0	0	eptFus1,hetGla2,hg38,myoDav1,myoLuc2,nomLeu3	conCri1,mesAur1,monDom5,panHod1,rn6,sorAra2	-
HDAC6	longevity.cfg.tab	613	Q/MPR	0.00128349520546	pattern2	6	6	0	0	0	0	eptFus1,hetGla2,hg38,myoDav1,myoLuc2,nomLeu3	conCri1,mesAur1,monDom5,panHod1,rn6,sorAra2	-
GP1BA	longevity.cfg.tab	375	P/ILQS	0.0012832806088	pattern2	6	6	0	0	0	0	eptFus1,hetGla2,hg38,myoDav1,myoLuc2,nomLeu3	conCri1,mesAur1,monDom5,panHod1,rn6,sorAra2	-
TIMM21	longevity.cfg.tab	10	Y/CHR	0.0012832806088	pattern2	6	6	0	0	0	0	eptFus1,hetGla2,hg38,myoDav1,myoLuc2,nomLeu3	conCri1,mesAur1,monDom5,panHod1,rn6,sorAra2	-
MUC15	longevity.cfg.tab	202	T/IKN	0.0012832806088	pattern2	6	6	0	0	0	0	eptFus1,hetGla2,hg38,myoDav1,myoLuc2,nomLeu3	conCri1,mesAur1,monDom5,panHod1,rn6,sorAra2	-
AFP	longevity.cfg.tab	293	T/FIV	0.0012828548426	pattern2	6	6	0	0	0	0	eptFus1,hetGla2,hg38,myoDav1,myoLuc2,nomLeu3	conCri1,mesAur1,monDom5,panHod1,rn6,sorAra2	-
CD72	longevity.cfg.tab	175	R/EKQ	0.0012828548426	pattern2	6	6	0	0	0	0	eptFus1,hetGla2,hg38,myoDav1,myoLuc2,nomLeu3	conCri1,mesAur1,monDom5,panHod1,rn6,sorAra2	-
CDH16	longevity.cfg.tab	755	L/Q	0.00127722679643	pattern1	6	6	0	0	0	0	eptFus1,hetGla2,hg38,myoDav1,myoLuc2,nomLeu3	conCri1,mesAur1,monDom5,panHod1,rn6,sorAra2	-
SULF2	longevity.cfg.tab	19	G/ADHPV	0.00127673364366	pattern2	6	6	0	0	0	0	eptFus1,hetGla2,hg38,myoDav1,myoLuc2,nomLeu3	conCri1,mesAur1,monDom5,panHod1,rn6,sorAra2	-
DLEC1	longevity.cfg.tab	57	S/GHN	0.00127585835466	pattern2	6	6	0	0	0	0	eptFus1,hetGla2,hg38,myoDav1,myoLuc2,nomLeu3	conCri1,mesAur1,monDom5,panHod1,rn6,sorAra2	-
TUBAL3	longevity.cfg.tab	13	I/V	0.00127550955039	pattern1	6	6	0	0	0	0	eptFus1,hetGla2,hg38,myoDav1,myoLuc2,nomLeu3	conCri1,mesAur1,monDom5,panHod1,rn6,sorAra2	-
NUP160	longevity.cfg.tab	720	H/CGY	0.00127425943142	pattern2	6	6	0	0	0	0	eptFus1,hetGla2,hg38,myoDav1,myoLuc2,nomLeu3	conCri1,mesAur1,monDom5,panHod1,rn6,sorAra2	-
ADAM15	longevity.cfg.tab	37	K/EGR	0.00127425943142	pattern2	6	6	0	0	0	0	eptFus1,hetGla2,hg38,myoDav1,myoLuc2,nomLeu3	conCri1,mesAur1,monDom5,panHod1,rn6,sorAra2	-
TMEM131L	longevity.cfg.tab	528	Q/HRW	0.00127283036883	pattern2	6	6	0	0	0	0	eptFus1,hetGla2,hg38,myoDav1,myoLuc2,nomLeu3	conCri1,mesAur1,monDom5,panHod1,rn6,sorAra2	-
DOCK6	longevity.cfg.tab	1411	V/IL	0.00126941984085	pattern2	6	6	0	0	0	0	eptFus1,hetGla2,hg38,myoDav1,myoLuc2,nomLeu3	conCri1,mesAur1,monDom5,panHod1,rn6,sorAra2	-
PRR14	longevity.cfg.tab	20	T/ADV	0.00126941984085	pattern2	6	6	0	0	0	0	eptFus1,hetGla2,hg38,myoDav1,myoLuc2,nomLeu3	conCri1,mesAur1,monDom5,panHod1,rn6,sorAra2	-
KRT9	longevity.cfg.tab	363	Q/E	0.00126941984085	pattern1	6	6	0	0	0	0	eptFus1,hetGla2,hg38,myoDav1,myoLuc2,nomLeu3	conCri1,mesAur1,monDom5,panHod1,rn6,sorAra2	-
CLCNKB	longevity.cfg.tab	355	Q/EL	0.00126941984085	pattern2	6	6	0	0	0	0	eptFus1,hetGla2,hg38,myoDav1,myoLuc2,nomLeu3	conCri1,mesAur1,monDom5,panHod1,rn6,sorAra2	-
THEGL	longevity.cfg.tab	271	R/KQ	0.00126941984085	pattern2	6	6	0	0	0	0	eptFus1,hetGla2,hg38,myoDav1,myoLuc2,nomLeu3	conCri1,mesAur1,monDom5,panHod1,rn6,sorAra2	-
SUGP2	longevity.cfg.tab	74	A/LST	0.0012670194179	pattern2	6	6	0	0	0	0	eptFus1,hetGla2,hg38,myoDav1,myoLuc2,nomLeu3	conCri1,mesAur1,monDom5,panHod1,rn6,sorAra2	-
TMEM156	longevity.cfg.tab	173	E/DV	0.00126128550464	pattern2	6	6	0	0	0	0	eptFus1,hetGla2,hg38,myoDav1,myoLuc2,nomLeu3	conCri1,mesAur1,monDom5,panHod1,rn6,sorAra2	-
FAM84B	longevity.cfg.tab	278	E/D	0.00126128550464	pattern1	6	6	0	0	0	0	eptFus1,hetGla2,hg38,myoDav1,myoLuc2,nomLeu3	conCri1,mesAur1,monDom5,panHod1,rn6,sorAra2	-
PDE3A	longevity.cfg.tab	270	L/FS	0.00126128550464	pattern2	6	6	0	0	0	0	eptFus1,hetGla2,hg38,myoDav1,myoLuc2,nomLeu3	conCri1,mesAur1,monDom5,panHod1,rn6,sorAra2	-
PEX12	longevity.cfg.tab	228	S/GNQR	0.00126028168071	pattern2	6	6	0	0	0	0	eptFus1,hetGla2,hg38,myoDav1,myoLuc2,nomLeu3	conCri1,mesAur1,monDom5,panHod1,rn6,sorAra2	-
C6orf47	longevity.cfg.tab	23	P/L	0.001260215391	pattern1	6	6	0	0	0	0	eptFus1,hetGla2,hg38,myoDav1,myoLuc2,nomLeu3	conCri1,mesAur1,monDom5,panHod1,rn6,sorAra2	-
GPRIN1	longevity.cfg.tab	44	Y/CR	0.001260215391	pattern2	6	6	0	0	0	0	eptFus1,hetGla2,hg38,myoDav1,myoLuc2,nomLeu3	conCri1,mesAur1,monDom5,panHod1,rn6,sorAra2	-
DSN1	longevity.cfg.tab	264	N/KS	0.001260215391	pattern2	6	6	0	0	0	0	eptFus1,hetGla2,hg38,myoDav1,myoLuc2,nomLeu3	conCri1,mesAur1,monDom5,panHod1,rn6,sorAra2	-
ECM1	longevity.cfg.tab	137	V/AIM	0.001260215391	pattern2	6	6	0	0	0	0	eptFus1,hetGla2,hg38,myoDav1,myoLuc2,nomLeu3	conCri1,mesAur1,monDom5,panHod1,rn6,sorAra2	-
TM6SF2	longevity.cfg.tab	132	R/KN	0.001260215391	pattern2	6	6	0	0	0	0	eptFus1,hetGla2,hg38,myoDav1,myoLuc2,nomLeu3	conCri1,mesAur1,monDom5,panHod1,rn6,sorAra2	-
EPHB4	longevity.cfg.tab	205	R/HY	0.00125701057435	pattern2	6	6	0	0	0	0	eptFus1,hetGla2,hg38,myoDav1,myoLuc2,nomLeu3	conCri1,mesAur1,monDom5,panHod1,rn6,sorAra2	-
PCSK4	longevity.cfg.tab	409	H/Q	0.00125574574631	pattern1	6	6	0	0	0	0	eptFus1,hetGla2,hg38,myoDav1,myoLuc2,nomLeu3	conCri1,mesAur1,monDom5,panHod1,rn6,sorAra2	-
NFKBIZ	longevity.cfg.tab	384	M/LV	0.00125518199725	pattern2	6	6	0	0	0	0	eptFus1,hetGla2,hg38,myoDav1,myoLuc2,nomLeu3	conCri1,mesAur1,monDom5,panHod1,rn6,sorAra2	-
MYH9	longevity.cfg.tab	1261	N/AST	0.00125518199725	pattern2	6	6	0	0	0	0	eptFus1,hetGla2,hg38,myoDav1,myoLuc2,nomLeu3	conCri1,mesAur1,monDom5,panHod1,rn6,sorAra2	-
CYP24A1	longevity.cfg.tab	198	H/CQR	0.00125499365685	pattern2	6	6	0	0	0	0	eptFus1,hetGla2,hg38,myoDav1,myoLuc2,nomLeu3	conCri1,mesAur1,monDom5,panHod1,rn6,sorAra2	-
PKIG	longevity.cfg.tab	64	N/ST	0.00125469753277	pattern2	6	6	0	0	0	0	eptFus1,hetGla2,hg38,myoDav1,myoLuc2,nomLeu3	conCri1,mesAur1,monDom5,panHod1,rn6,sorAra2	-
SCN10A	longevity.cfg.tab	203	T/AE	0.00125412869229	pattern2	6	6	0	0	0	0	eptFus1,hetGla2,hg38,myoDav1,myoLuc2,nomLeu3	conCri1,mesAur1,monDom5,panHod1,rn6,sorAra2	-
KBTBD6	longevity.cfg.tab	307	Y/CFLQ	0.0012537138503	pattern2	6	6	0	0	0	0	eptFus1,hetGla2,hg38,myoDav1,myoLuc2,nomLeu3	conCri1,mesAur1,monDom5,panHod1,rn6,sorAra2	-
FAM72A	longevity.cfg.tab	133	S/CNT	0.0012537138503	pattern2	6	6	0	0	0	0	eptFus1,hetGla2,hg38,myoDav1,myoLuc2,nomLeu3	conCri1,mesAur1,monDom5,panHod1,rn6,sorAra2	-
PRKAR1A	longevity.cfg.tab	72	T/AIS	0.00125127959444	pattern2	6	6	0	0	0	0	eptFus1,hetGla2,hg38,myoDav1,myoLuc2,nomLeu3	conCri1,mesAur1,monDom5,panHod1,rn6,sorAra2	-
FAM83B	longevity.cfg.tab	189	N/AKST	0.00125121942823	pattern2	6	6	0	0	0	0	eptFus1,hetGla2,hg38,myoDav1,myoLuc2,nomLeu3	conCri1,mesAur1,monDom5,panHod1,rn6,sorAra2	-
TEP1	longevity.cfg.tab	1954	K/NRS	0.00125115926202	pattern2	6	6	0	0	0	0	eptFus1,hetGla2,hg38,myoDav1,myoLuc2,nomLeu3	conCri1,mesAur1,monDom5,panHod1,rn6,sorAra2	-
ZBTB17	longevity.cfg.tab	118	T/AGPS	0.00124986148156	pattern2	6	6	0	0	0	0	eptFus1,hetGla2,hg38,myoDav1,myoLuc2,nomLeu3	conCri1,mesAur1,monDom5,panHod1,rn6,sorAra2	-
FRMPD3	longevity.cfg.tab	670	I/M	0.00124967638527	pattern1	6	6	0	0	0	0	eptFus1,hetGla2,hg38,myoDav1,myoLuc2,nomLeu3	conCri1,mesAur1,monDom5,panHod1,rn6,sorAra2	-
PIGV	longevity.cfg.tab	105	R/QW	0.00124935170447	pattern2	6	6	0	0	0	0	eptFus1,hetGla2,hg38,myoDav1,myoLuc2,nomLeu3	conCri1,mesAur1,monDom5,panHod1,rn6,sorAra2	-
EIF2B5	longevity.cfg.tab	659	G/ASV	0.00124889890502	pattern2	6	6	0	0	0	0	eptFus1,hetGla2,hg38,myoDav1,myoLuc2,nomLeu3	conCri1,mesAur1,monDom5,panHod1,rn6,sorAra2	-
ENO4	longevity.cfg.tab	335	A/PT	0.00124869707394	pattern2	6	6	0	0	0	0	eptFus1,hetGla2,hg38,myoDav1,myoLuc2,nomLeu3	conCri1,mesAur1,monDom5,panHod1,rn6,sorAra2	-
PLCE1	longevity.cfg.tab	1390	I/KMSV	0.0012485824843	pattern2	6	6	0	0	0	0	eptFus1,hetGla2,hg38,myoDav1,myoLuc2,nomLeu3	conCri1,mesAur1,monDom5,panHod1,rn6,sorAra2	-
RTTN	longevity.cfg.tab	358	I/ALTV	0.0012485824843	pattern2	6	6	0	0	0	0	eptFus1,hetGla2,hg38,myoDav1,myoLuc2,nomLeu3	conCri1,mesAur1,monDom5,panHod1,rn6,sorAra2	-
E2F8	longevity.cfg.tab	567	N/GPST	0.00124852204773	pattern2	6	6	0	0	0	0	eptFus1,hetGla2,hg38,myoDav1,myoLuc2,nomLeu3	conCri1,mesAur1,monDom5,panHod1,rn6,sorAra2	-
LMTK2	longevity.cfg.tab	610	T/AG	0.00124810801266	pattern2	6	6	0	0	0	0	eptFus1,hetGla2,hg38,myoDav1,myoLuc2,nomLeu3	conCri1,mesAur1,monDom5,panHod1,rn6,sorAra2	-
SLC19A3	longevity.cfg.tab	300	I/NV	0.00124810801266	pattern2	6	6	0	0	0	0	eptFus1,hetGla2,hg38,myoDav1,myoLuc2,nomLeu3	conCri1,mesAur1,monDom5,panHod1,rn6,sorAra2	-
XKR4	longevity.cfg.tab	555	V/AP	0.00124810801266	pattern2	6	6	0	0	0	0	eptFus1,hetGla2,hg38,myoDav1,myoLuc2,nomLeu3	conCri1,mesAur1,monDom5,panHod1,rn6,sorAra2	-
PTK7	longevity.cfg.tab	343	L/IPS	0.00124810801266	pattern2	6	6	0	0	0	0	eptFus1,hetGla2,hg38,myoDav1,myoLuc2,nomLeu3	conCri1,mesAur1,monDom5,panHod1,rn6,sorAra2	-
OBSCN	longevity.cfg.tab	2203	A/STV	0.00124577284784	pattern2	6	6	0	0	0	0	eptFus1,hetGla2,hg38,myoDav1,myoLuc2,nomLeu3	conCri1,mesAur1,monDom5,panHod1,rn6,sorAra2	-
COL4A4	longevity.cfg.tab	1187	T/AS	0.00124387106442	pattern2	6	6	0	0	0	0	eptFus1,hetGla2,hg38,myoDav1,myoLuc2,nomLeu3	conCri1,mesAur1,monDom5,panHod1,rn6,sorAra2	-
OR1N1	longevity.cfg.tab	27	I/L	0.00124329059347	pattern1	6	6	0	0	0	0	eptFus1,hetGla2,hg38,myoDav1,myoLuc2,nomLeu3	conCri1,mesAur1,monDom5,panHod1,rn6,sorAra2	-
HAUS5	longevity.cfg.tab	617	R/KQ	0.00123811464771	pattern2	6	6	0	0	0	0	eptFus1,hetGla2,hg38,myoDav1,myoLuc2,nomLeu3	conCri1,mesAur1,monDom5,panHod1,rn6,sorAra2	-
AKNA	longevity.cfg.tab	1430	H/R	0.00123811464771	pattern1	6	6	0	0	0	0	eptFus1,hetGla2,hg38,myoDav1,myoLuc2,nomLeu3	conCri1,mesAur1,monDom5,panHod1,rn6,sorAra2	-
TCOF1	longevity.cfg.tab	1414	D/EG	0.00123811464771	pattern2	6	6	0	0	0	0	eptFus1,hetGla2,hg38,myoDav1,myoLuc2,nomLeu3	conCri1,mesAur1,monDom5,panHod1,rn6,sorAra2	-
SPAM1	longevity.cfg.tab	253	N/K	0.00123811464771	pattern1	6	6	0	0	0	0	eptFus1,hetGla2,hg38,myoDav1,myoLuc2,nomLeu3	conCri1,mesAur1,monDom5,panHod1,rn6,sorAra2	-
OTOG	longevity.cfg.tab	1724	A/MTV	0.00123740101013	pattern2	6	6	0	0	0	0	eptFus1,hetGla2,hg38,myoDav1,myoLuc2,nomLeu3	conCri1,mesAur1,monDom5,panHod1,rn6,sorAra2	-
RAI14	longevity.cfg.tab	765	V/AGT	0.00123359950304	pattern2	6	6	0	0	0	0	eptFus1,hetGla2,hg38,myoDav1,myoLuc2,nomLeu3	conCri1,mesAur1,monDom5,panHod1,rn6,sorAra2	-
SPG11	longevity.cfg.tab	1010	C/HY	0.0012332380614	pattern2	6	6	0	0	0	0	eptFus1,hetGla2,hg38,myoDav1,myoLuc2,nomLeu3	conCri1,mesAur1,monDom5,panHod1,rn6,sorAra2	-
TNFRSF21	longevity.cfg.tab	141	A/G	0.00123249785724	pattern1	6	6	0	0	0	0	eptFus1,hetGla2,hg38,myoDav1,myoLuc2,nomLeu3	conCri1,mesAur1,monDom5,panHod1,rn6,sorAra2	-
ABCA6	longevity.cfg.tab	775	I/V	0.00123249785724	pattern1	6	6	0	0	0	0	eptFus1,hetGla2,hg38,myoDav1,myoLuc2,nomLeu3	conCri1,mesAur1,monDom5,panHod1,rn6,sorAra2	-
WDR83	longevity.cfg.tab	155	V/I	0.00123249785724	pattern1	6	6	0	0	0	0	eptFus1,hetGla2,hg38,myoDav1,myoLuc2,nomLeu3	conCri1,mesAur1,monDom5,panHod1,rn6,sorAra2	-
KRT33B	longevity.cfg.tab	101	S/ADN	0.00123239639533	pattern2	6	6	0	0	0	0	eptFus1,hetGla2,hg38,myoDav1,myoLuc2,nomLeu3	conCri1,mesAur1,monDom5,panHod1,rn6,sorAra2	-
PLVAP	longevity.cfg.tab	15	G/DRS	0.00123125962023	pattern2	6	6	0	0	0	0	eptFus1,hetGla2,hg38,myoDav1,myoLuc2,nomLeu3	conCri1,mesAur1,monDom5,panHod1,rn6,sorAra2	-
WDR81	longevity.cfg.tab	194	T/AGS	0.00123090701825	pattern2	6	6	0	0	0	0	eptFus1,hetGla2,hg38,myoDav1,myoLuc2,nomLeu3	conCri1,mesAur1,monDom5,panHod1,rn6,sorAra2	-
SELENOF	longevity.cfg.tab	1	V/AG	0.00123090701825	pattern2	6	6	0	0	0	0	eptFus1,hetGla2,hg38,myoDav1,myoLuc2,nomLeu3	conCri1,mesAur1,monDom5,panHod1,rn6,sorAra2	-
ZC3HC1	longevity.cfg.tab	365	T/AS	0.0012308394707	pattern2	6	6	0	0	0	0	eptFus1,hetGla2,hg38,myoDav1,myoLuc2,nomLeu3	conCri1,mesAur1,monDom5,panHod1,rn6,sorAra2	-
VPS13C	longevity.cfg.tab	3157	N/DS	0.00123056239885	pattern2	6	6	0	0	0	0	eptFus1,hetGla2,hg38,myoDav1,myoLuc2,nomLeu3	conCri1,mesAur1,monDom5,panHod1,rn6,sorAra2	-
PLEKHG4	longevity.cfg.tab	789	C/FRY	0.00123056239885	pattern2	6	6	0	0	0	0	eptFus1,hetGla2,hg38,myoDav1,myoLuc2,nomLeu3	conCri1,mesAur1,monDom5,panHod1,rn6,sorAra2	-
SPATA6L	longevity.cfg.tab	40	N/DEQ	0.00123001959704	pattern2	6	6	0	0	0	0	eptFus1,hetGla2,hg38,myoDav1,myoLuc2,nomLeu3	conCri1,mesAur1,monDom5,panHod1,rn6,sorAra2	-
SLC22A4	longevity.cfg.tab	290	R/EGKQT	0.00123001959704	pattern2	6	6	0	0	0	0	eptFus1,hetGla2,hg38,myoDav1,myoLuc2,nomLeu3	conCri1,mesAur1,monDom5,panHod1,rn6,sorAra2	-
ZNF318	longevity.cfg.tab	1774	I/AGLMV	0.00122923062682	pattern2	6	6	0	0	0	0	eptFus1,hetGla2,hg38,myoDav1,myoLuc2,nomLeu3	conCri1,mesAur1,monDom5,panHod1,rn6,sorAra2	-
SLC26A4	longevity.cfg.tab	174	M/IQTV	0.00122923062682	pattern2	6	6	0	0	0	0	eptFus1,hetGla2,hg38,myoDav1,myoLuc2,nomLeu3	conCri1,mesAur1,monDom5,panHod1,rn6,sorAra2	-
MIA2	longevity.cfg.tab	717	L/IM	0.00122823762583	pattern2	6	6	0	0	0	0	eptFus1,hetGla2,hg38,myoDav1,myoLuc2,nomLeu3	conCri1,mesAur1,monDom5,panHod1,rn6,sorAra2	-
TTC12	longevity.cfg.tab	463	T/AIS	0.00122708749721	pattern2	6	6	0	0	0	0	eptFus1,hetGla2,hg38,myoDav1,myoLuc2,nomLeu3	conCri1,mesAur1,monDom5,panHod1,rn6,sorAra2	-
DUSP27	longevity.cfg.tab	493	R/EGK	0.00122664229883	pattern2	6	6	0	0	0	0	eptFus1,hetGla2,hg38,myoDav1,myoLuc2,nomLeu3	conCri1,mesAur1,monDom5,panHod1,rn6,sorAra2	-
LAMA5	longevity.cfg.tab	3392	A/LV	0.00122664229883	pattern2	6	6	0	0	0	0	eptFus1,hetGla2,hg38,myoDav1,myoLuc2,nomLeu3	conCri1,mesAur1,monDom5,panHod1,rn6,sorAra2	-
POMT1	longevity.cfg.tab	585	A/LV	0.00122594503442	pattern2	6	6	0	0	0	0	eptFus1,hetGla2,hg38,myoDav1,myoLuc2,nomLeu3	conCri1,mesAur1,monDom5,panHod1,rn6,sorAra2	-
OLFML2A	longevity.cfg.tab	188	L/MT	0.00122551862978	pattern2	6	6	0	0	0	0	eptFus1,hetGla2,hg38,myoDav1,myoLuc2,nomLeu3	conCri1,mesAur1,monDom5,panHod1,rn6,sorAra2	-
RSPO1	longevity.cfg.tab	17	T/A	0.00122551862978	pattern1	6	6	0	0	0	0	eptFus1,hetGla2,hg38,myoDav1,myoLuc2,nomLeu3	conCri1,mesAur1,monDom5,panHod1,rn6,sorAra2	-
ALDH1A1	longevity.cfg.tab	10	V/AT	0.00122551862978	pattern2	6	6	0	0	0	0	eptFus1,hetGla2,hg38,myoDav1,myoLuc2,nomLeu3	conCri1,mesAur1,monDom5,panHod1,rn6,sorAra2	-
CCR7	longevity.cfg.tab	194	R/KS	0.00122551862978	pattern2	6	6	0	0	0	0	eptFus1,hetGla2,hg38,myoDav1,myoLuc2,nomLeu3	conCri1,mesAur1,monDom5,panHod1,rn6,sorAra2	-
DNAJA3	longevity.cfg.tab	357	L/IV	0.00122459200074	pattern2	6	6	0	0	0	0	eptFus1,hetGla2,hg38,myoDav1,myoLuc2,nomLeu3	conCri1,mesAur1,monDom5,panHod1,rn6,sorAra2	-
GATA6	longevity.cfg.tab	543	P/S	0.00122459200074	pattern1	6	6	0	0	0	0	eptFus1,hetGla2,hg38,myoDav1,myoLuc2,nomLeu3	conCri1,mesAur1,monDom5,panHod1,rn6,sorAra2	-
TERF2	longevity.cfg.tab	338	G/DST	0.00122447766363	pattern2	6	6	0	0	0	0	eptFus1,hetGla2,hg38,myoDav1,myoLuc2,nomLeu3	conCri1,mesAur1,monDom5,panHod1,rn6,sorAra2	-
SAC3D1	longevity.cfg.tab	251	H/LPRY	0.00122296048037	pattern2	6	6	0	0	0	0	eptFus1,hetGla2,hg38,myoDav1,myoLuc2,nomLeu3	conCri1,mesAur1,monDom5,panHod1,rn6,sorAra2	-
ZNF438	longevity.cfg.tab	380	L/MSV	0.00122205941206	pattern2	6	6	0	0	0	0	eptFus1,hetGla2,hg38,myoDav1,myoLuc2,nomLeu3	conCri1,mesAur1,monDom5,panHod1,rn6,sorAra2	-
ZNF142	longevity.cfg.tab	691	S/G	0.00121988051567	pattern1	6	6	0	0	0	0	eptFus1,hetGla2,hg38,myoDav1,myoLuc2,nomLeu3	conCri1,mesAur1,monDom5,panHod1,rn6,sorAra2	-
CEP70	longevity.cfg.tab	274	A/KMTV	0.00121875277608	pattern2	6	6	0	0	0	0	eptFus1,hetGla2,hg38,myoDav1,myoLuc2,nomLeu3	conCri1,mesAur1,monDom5,panHod1,rn6,sorAra2	-
DGAT2L6	longevity.cfg.tab	297	R/DEK	0.00121875277608	pattern2	6	6	0	0	0	0	eptFus1,hetGla2,hg38,myoDav1,myoLuc2,nomLeu3	conCri1,mesAur1,monDom5,panHod1,rn6,sorAra2	-
ECSCR	longevity.cfg.tab	22	N/FS	0.00121875277608	pattern2	6	6	0	0	0	0	eptFus1,hetGla2,hg38,myoDav1,myoLuc2,nomLeu3	conCri1,mesAur1,monDom5,panHod1,rn6,sorAra2	-
UQCC1	longevity.cfg.tab	61	I/LMTV	0.00121839847841	pattern2	6	6	0	0	0	0	eptFus1,hetGla2,hg38,myoDav1,myoLuc2,nomLeu3	conCri1,mesAur1,monDom5,panHod1,rn6,sorAra2	-
PHEX	longevity.cfg.tab	35	I/LV	0.00121737355187	pattern2	6	6	0	0	0	0	eptFus1,hetGla2,hg38,myoDav1,myoLuc2,nomLeu3	conCri1,mesAur1,monDom5,panHod1,rn6,sorAra2	-
KMT2C	longevity.cfg.tab	2184	T/AP	0.00121726226513	pattern2	6	6	0	0	0	0	eptFus1,hetGla2,hg38,myoDav1,myoLuc2,nomLeu3	conCri1,mesAur1,monDom5,panHod1,rn6,sorAra2	-
MAOB	longevity.cfg.tab	474	Q/KR	0.00121476859719	pattern2	6	6	0	0	0	0	eptFus1,hetGla2,hg38,myoDav1,myoLuc2,nomLeu3	conCri1,mesAur1,monDom5,panHod1,rn6,sorAra2	-
MGAM	longevity.cfg.tab	1416	M/L	0.00121348393415	pattern1	6	6	0	0	0	0	eptFus1,hetGla2,hg38,myoDav1,myoLuc2,nomLeu3	conCri1,mesAur1,monDom5,panHod1,rn6,sorAra2	-
BDP1	longevity.cfg.tab	2389	L/PS	0.00121341762406	pattern2	6	6	0	0	0	0	eptFus1,hetGla2,hg38,myoDav1,myoLuc2,nomLeu3	conCri1,mesAur1,monDom5,panHod1,rn6,sorAra2	-
ZNF518B	longevity.cfg.tab	445	S/GM	0.00121341762406	pattern2	6	6	0	0	0	0	eptFus1,hetGla2,hg38,myoDav1,myoLuc2,nomLeu3	conCri1,mesAur1,monDom5,panHod1,rn6,sorAra2	-
RBM44	longevity.cfg.tab	825	Q/R	0.00121341762406	pattern1	6	6	0	0	0	0	eptFus1,hetGla2,hg38,myoDav1,myoLuc2,nomLeu3	conCri1,mesAur1,monDom5,panHod1,rn6,sorAra2	-
EFCAB12	longevity.cfg.tab	552	R/KST	0.00121325597861	pattern2	6	6	0	0	0	0	eptFus1,hetGla2,hg38,myoDav1,myoLuc2,nomLeu3	conCri1,mesAur1,monDom5,panHod1,rn6,sorAra2	-
NHS	longevity.cfg.tab	1313	V/AGL	0.00121204271528	pattern2	6	6	0	0	0	0	eptFus1,hetGla2,hg38,myoDav1,myoLuc2,nomLeu3	conCri1,mesAur1,monDom5,panHod1,rn6,sorAra2	-
FSIP2	longevity.cfg.tab	5104	R/GLT	0.00121055293295	pattern2	6	6	0	0	0	0	eptFus1,hetGla2,hg38,myoDav1,myoLuc2,nomLeu3	conCri1,mesAur1,monDom5,panHod1,rn6,sorAra2	-
PLA2G4E	longevity.cfg.tab	649	S/ALP	0.00121024327969	pattern2	6	6	0	0	0	0	eptFus1,hetGla2,hg38,myoDav1,myoLuc2,nomLeu3	conCri1,mesAur1,monDom5,panHod1,rn6,sorAra2	-
NEO1	longevity.cfg.tab	278	T/ASV	0.00120905393757	pattern2	6	6	0	0	0	0	eptFus1,hetGla2,hg38,myoDav1,myoLuc2,nomLeu3	conCri1,mesAur1,monDom5,panHod1,rn6,sorAra2	-
NEMP1	longevity.cfg.tab	440	N/HS	0.00120710007214	pattern2	6	6	0	0	0	0	eptFus1,hetGla2,hg38,myoDav1,myoLuc2,nomLeu3	conCri1,mesAur1,monDom5,panHod1,rn6,sorAra2	-
ORC6	longevity.cfg.tab	215	E/AIV	0.00120604645792	pattern2	6	6	0	0	0	0	eptFus1,hetGla2,hg38,myoDav1,myoLuc2,nomLeu3	conCri1,mesAur1,monDom5,panHod1,rn6,sorAra2	-
ALPP	longevity.cfg.tab	128	F/Y	0.00120604645792	pattern1	6	6	0	0	0	0	eptFus1,hetGla2,hg38,myoDav1,myoLuc2,nomLeu3	conCri1,mesAur1,monDom5,panHod1,rn6,sorAra2	-
TRIP11	longevity.cfg.tab	1190	S/DGNT	0.00120598986087	pattern2	6	6	0	0	0	0	eptFus1,hetGla2,hg38,myoDav1,myoLuc2,nomLeu3	conCri1,mesAur1,monDom5,panHod1,rn6,sorAra2	-
SFSWAP	longevity.cfg.tab	512	D/EGNS	0.0012056983169	pattern2	6	6	0	0	0	0	eptFus1,hetGla2,hg38,myoDav1,myoLuc2,nomLeu3	conCri1,mesAur1,monDom5,panHod1,rn6,sorAra2	-
PLVAP	longevity.cfg.tab	310	A/GLV	0.00120563151285	pattern2	6	6	0	0	0	0	eptFus1,hetGla2,hg38,myoDav1,myoLuc2,nomLeu3	conCri1,mesAur1,monDom5,panHod1,rn6,sorAra2	-
C19orf25	longevity.cfg.tab	85	R/AK	0.00120563151285	pattern2	6	6	0	0	0	0	eptFus1,hetGla2,hg38,myoDav1,myoLuc2,nomLeu3	conCri1,mesAur1,monDom5,panHod1,rn6,sorAra2	-
SERINC2	longevity.cfg.tab	135	G/CW	0.00120563151285	pattern2	6	6	0	0	0	0	eptFus1,hetGla2,hg38,myoDav1,myoLuc2,nomLeu3	conCri1,mesAur1,monDom5,panHod1,rn6,sorAra2	-
OR1J2	longevity.cfg.tab	170	A/DEGV	0.00120518257878	pattern2	6	6	0	0	0	0	eptFus1,hetGla2,hg38,myoDav1,myoLuc2,nomLeu3	conCri1,mesAur1,monDom5,panHod1,rn6,sorAra2	-
UQCC1	longevity.cfg.tab	193	P/S	0.00120496183008	pattern1	6	6	0	0	0	0	eptFus1,hetGla2,hg38,myoDav1,myoLuc2,nomLeu3	conCri1,mesAur1,monDom5,panHod1,rn6,sorAra2	-
RBBP6	longevity.cfg.tab	1660	I/NV	0.00120376277284	pattern2	6	6	0	0	0	0	eptFus1,hetGla2,hg38,myoDav1,myoLuc2,nomLeu3	conCri1,mesAur1,monDom5,panHod1,rn6,sorAra2	-
NEU3	longevity.cfg.tab	131	C/LQRY	0.0012028056273	pattern2	6	6	0	0	0	0	eptFus1,hetGla2,hg38,myoDav1,myoLuc2,nomLeu3	conCri1,mesAur1,monDom5,panHod1,rn6,sorAra2	-
TOB2	longevity.cfg.tab	300	M/V	0.00120229971791	pattern1	6	6	0	0	0	0	eptFus1,hetGla2,hg38,myoDav1,myoLuc2,nomLeu3	conCri1,mesAur1,monDom5,panHod1,rn6,sorAra2	-
TCN2	longevity.cfg.tab	121	H/R	0.00120229971791	pattern1	6	6	0	0	0	0	eptFus1,hetGla2,hg38,myoDav1,myoLuc2,nomLeu3	conCri1,mesAur1,monDom5,panHod1,rn6,sorAra2	-
IP6K3	longevity.cfg.tab	45	R/Q	0.00120229971791	pattern1	6	6	0	0	0	0	eptFus1,hetGla2,hg38,myoDav1,myoLuc2,nomLeu3	conCri1,mesAur1,monDom5,panHod1,rn6,sorAra2	-
NSFL1C	longevity.cfg.tab	178	S/G	0.00120229971791	pattern1	6	6	0	0	0	0	eptFus1,hetGla2,hg38,myoDav1,myoLuc2,nomLeu3	conCri1,mesAur1,monDom5,panHod1,rn6,sorAra2	-
CYB5R4	longevity.cfg.tab	264	L/FV	0.00120200676724	pattern2	6	6	0	0	0	0	eptFus1,hetGla2,hg38,myoDav1,myoLuc2,nomLeu3	conCri1,mesAur1,monDom5,panHod1,rn6,sorAra2	-
TSNAXIP1	longevity.cfg.tab	395	D/AE	0.00120200676724	pattern2	6	6	0	0	0	0	eptFus1,hetGla2,hg38,myoDav1,myoLuc2,nomLeu3	conCri1,mesAur1,monDom5,panHod1,rn6,sorAra2	-
TTN	longevity.cfg.tab	3900	T/A	0.00120200676724	pattern1	6	6	0	0	0	0	eptFus1,hetGla2,hg38,myoDav1,myoLuc2,nomLeu3	conCri1,mesAur1,monDom5,panHod1,rn6,sorAra2	-
CLCA2	longevity.cfg.tab	551	N/D	0.00120151295318	pattern1	6	6	0	0	0	0	eptFus1,hetGla2,hg38,myoDav1,myoLuc2,nomLeu3	conCri1,mesAur1,monDom5,panHod1,rn6,sorAra2	-
NBAS	longevity.cfg.tab	2222	M/IL	0.00120073155991	pattern2	6	6	0	0	0	0	eptFus1,hetGla2,hg38,myoDav1,myoLuc2,nomLeu3	conCri1,mesAur1,monDom5,panHod1,rn6,sorAra2	-
WWC3	longevity.cfg.tab	613	S/AGN	0.00119929321738	pattern2	6	6	0	0	0	0	eptFus1,hetGla2,hg38,myoDav1,myoLuc2,nomLeu3	conCri1,mesAur1,monDom5,panHod1,rn6,sorAra2	-
SLC12A8	longevity.cfg.tab	424	E/ADG	0.00119929321738	pattern2	6	6	0	0	0	0	eptFus1,hetGla2,hg38,myoDav1,myoLuc2,nomLeu3	conCri1,mesAur1,monDom5,panHod1,rn6,sorAra2	-
USP43	longevity.cfg.tab	1049	G/IS	0.00119929321738	pattern2	6	6	0	0	0	0	eptFus1,hetGla2,hg38,myoDav1,myoLuc2,nomLeu3	conCri1,mesAur1,monDom5,panHod1,rn6,sorAra2	-
EPX	longevity.cfg.tab	177	G/HNRW	0.00119929321738	pattern2	6	6	0	0	0	0	eptFus1,hetGla2,hg38,myoDav1,myoLuc2,nomLeu3	conCri1,mesAur1,monDom5,panHod1,rn6,sorAra2	-
ARMH1	longevity.cfg.tab	32	D/ENST	0.00119795496601	pattern2	6	6	0	0	0	0	eptFus1,hetGla2,hg38,myoDav1,myoLuc2,nomLeu3	conCri1,mesAur1,monDom5,panHod1,rn6,sorAra2	-
GALC	longevity.cfg.tab	173	S/ADPT	0.00119388563046	pattern2	6	6	0	0	0	0	eptFus1,hetGla2,hg38,myoDav1,myoLuc2,nomLeu3	conCri1,mesAur1,monDom5,panHod1,rn6,sorAra2	-
REST	longevity.cfg.tab	452	I/TV	0.00119210817965	pattern2	6	6	0	0	0	0	eptFus1,hetGla2,hg38,myoDav1,myoLuc2,nomLeu3	conCri1,mesAur1,monDom5,panHod1,rn6,sorAra2	-
MYO18B	longevity.cfg.tab	2549	T/APS	0.00119084486858	pattern2	6	6	0	0	0	0	eptFus1,hetGla2,hg38,myoDav1,myoLuc2,nomLeu3	conCri1,mesAur1,monDom5,panHod1,rn6,sorAra2	-
ANKRD16	longevity.cfg.tab	319	L/AGKV	0.00119024935778	pattern2	6	6	0	0	0	0	eptFus1,hetGla2,hg38,myoDav1,myoLuc2,nomLeu3	conCri1,mesAur1,monDom5,panHod1,rn6,sorAra2	-
CATIP	longevity.cfg.tab	188	M/KST	0.00119024935778	pattern2	6	6	0	0	0	0	eptFus1,hetGla2,hg38,myoDav1,myoLuc2,nomLeu3	conCri1,mesAur1,monDom5,panHod1,rn6,sorAra2	-
KRT10	longevity.cfg.tab	408	A/GSV	0.00119024200639	pattern2	6	6	0	0	0	0	eptFus1,hetGla2,hg38,myoDav1,myoLuc2,nomLeu3	conCri1,mesAur1,monDom5,panHod1,rn6,sorAra2	-
DGKG	longevity.cfg.tab	302	T/IS	0.00118960212869	pattern2	6	6	0	0	0	0	eptFus1,hetGla2,hg38,myoDav1,myoLuc2,nomLeu3	conCri1,mesAur1,monDom5,panHod1,rn6,sorAra2	-
SLC11A2	longevity.cfg.tab	342	G/DH	0.00118827882048	pattern2	6	6	0	0	0	0	eptFus1,hetGla2,hg38,myoDav1,myoLuc2,nomLeu3	conCri1,mesAur1,monDom5,panHod1,rn6,sorAra2	-
KRT34	longevity.cfg.tab	143	S/ADN	0.00118481713991	pattern2	6	6	0	0	0	0	eptFus1,hetGla2,hg38,myoDav1,myoLuc2,nomLeu3	conCri1,mesAur1,monDom5,panHod1,rn6,sorAra2	-
IQCH	longevity.cfg.tab	889	S/AKQZ	0.00118432935968	pattern2	6	6	0	0	0	0	eptFus1,hetGla2,hg38,myoDav1,myoLuc2,nomLeu3	conCri1,mesAur1,monDom5,panHod1,rn6,sorAra2	-
ITGA4	longevity.cfg.tab	16	R/PQW	0.00118432935968	pattern2	6	6	0	0	0	0	eptFus1,hetGla2,hg38,myoDav1,myoLuc2,nomLeu3	conCri1,mesAur1,monDom5,panHod1,rn6,sorAra2	-
KLF15	longevity.cfg.tab	162	N/GHS	0.00118203139092	pattern2	6	6	0	0	0	0	eptFus1,hetGla2,hg38,myoDav1,myoLuc2,nomLeu3	conCri1,mesAur1,monDom5,panHod1,rn6,sorAra2	-
ASPM	longevity.cfg.tab	287	G/DHNS	0.0011816807614	pattern2	6	6	0	0	0	0	eptFus1,hetGla2,hg38,myoDav1,myoLuc2,nomLeu3	conCri1,mesAur1,monDom5,panHod1,rn6,sorAra2	-
MVB12A	longevity.cfg.tab	70	A/TV	0.0011816807614	pattern2	6	6	0	0	0	0	eptFus1,hetGla2,hg38,myoDav1,myoLuc2,nomLeu3	conCri1,mesAur1,monDom5,panHod1,rn6,sorAra2	-
KMT5B	longevity.cfg.tab	394	S/DGT	0.0011816807614	pattern2	6	6	0	0	0	0	eptFus1,hetGla2,hg38,myoDav1,myoLuc2,nomLeu3	conCri1,mesAur1,monDom5,panHod1,rn6,sorAra2	-
MAD1L1	longevity.cfg.tab	216	A/ELV	0.0011816807614	pattern2	6	6	0	0	0	0	eptFus1,hetGla2,hg38,myoDav1,myoLuc2,nomLeu3	conCri1,mesAur1,monDom5,panHod1,rn6,sorAra2	-
ZNF518B	longevity.cfg.tab	588	I/ADLV	0.00118161354259	pattern2	6	6	0	0	0	0	eptFus1,hetGla2,hg38,myoDav1,myoLuc2,nomLeu3	conCri1,mesAur1,monDom5,panHod1,rn6,sorAra2	-
DOK2	longevity.cfg.tab	337	P/AHLTV	0.00118161354259	pattern2	6	6	0	0	0	0	eptFus1,hetGla2,hg38,myoDav1,myoLuc2,nomLeu3	conCri1,mesAur1,monDom5,panHod1,rn6,sorAra2	-
XRRA1	longevity.cfg.tab	736	Q/KR	0.00118044892418	pattern2	6	6	0	0	0	0	eptFus1,hetGla2,hg38,myoDav1,myoLuc2,nomLeu3	conCri1,mesAur1,monDom5,panHod1,rn6,sorAra2	-
KRT33A	longevity.cfg.tab	101	S/ADN	0.0011794129469	pattern2	6	6	0	0	0	0	eptFus1,hetGla2,hg38,myoDav1,myoLuc2,nomLeu3	conCri1,mesAur1,monDom5,panHod1,rn6,sorAra2	-
BCL6B	longevity.cfg.tab	292	R/GH	0.00117934510684	pattern2	6	6	0	0	0	0	eptFus1,hetGla2,hg38,myoDav1,myoLuc2,nomLeu3	conCri1,mesAur1,monDom5,panHod1,rn6,sorAra2	-
ALPP	longevity.cfg.tab	494	A/DN	0.00117870330529	pattern2	6	6	0	0	0	0	eptFus1,hetGla2,hg38,myoDav1,myoLuc2,nomLeu3	conCri1,mesAur1,monDom5,panHod1,rn6,sorAra2	-
KMT2A	longevity.cfg.tab	1236	V/ALS	0.00117847746094	pattern2	6	6	0	0	0	0	eptFus1,hetGla2,hg38,myoDav1,myoLuc2,nomLeu3	conCri1,mesAur1,monDom5,panHod1,rn6,sorAra2	-
SCD	longevity.cfg.tab	302	S/AT	0.0011782892443	pattern2	6	6	0	0	0	0	eptFus1,hetGla2,hg38,myoDav1,myoLuc2,nomLeu3	conCri1,mesAur1,monDom5,panHod1,rn6,sorAra2	-
FOXI1	longevity.cfg.tab	235	S/ADNP	0.00117822378562	pattern2	6	6	0	0	0	0	eptFus1,hetGla2,hg38,myoDav1,myoLuc2,nomLeu3	conCri1,mesAur1,monDom5,panHod1,rn6,sorAra2	-
SIRT1	longevity.cfg.tab	705	P/AT	0.00117792632567	pattern2	6	6	0	0	0	0	eptFus1,hetGla2,hg38,myoDav1,myoLuc2,nomLeu3	conCri1,mesAur1,monDom5,panHod1,rn6,sorAra2	-
LRIG1	longevity.cfg.tab	922	M/LT	0.00117540715461	pattern2	6	6	0	0	0	0	eptFus1,hetGla2,hg38,myoDav1,myoLuc2,nomLeu3	conCri1,mesAur1,monDom5,panHod1,rn6,sorAra2	-
KATNAL1	longevity.cfg.tab	47	I/TV	0.00117540715461	pattern2	6	6	0	0	0	0	eptFus1,hetGla2,hg38,myoDav1,myoLuc2,nomLeu3	conCri1,mesAur1,monDom5,panHod1,rn6,sorAra2	-
SPECC1	longevity.cfg.tab	70	V/A	0.00117540715461	pattern1	6	6	0	0	0	0	eptFus1,hetGla2,hg38,myoDav1,myoLuc2,nomLeu3	conCri1,mesAur1,monDom5,panHod1,rn6,sorAra2	-
SERPINF2	longevity.cfg.tab	38	P/Q	0.00117540715461	pattern1	6	6	0	0	0	0	eptFus1,hetGla2,hg38,myoDav1,myoLuc2,nomLeu3	conCri1,mesAur1,monDom5,panHod1,rn6,sorAra2	-
SPHKAP	longevity.cfg.tab	1448	K/EQ	0.00117233806426	pattern2	6	6	0	0	0	0	eptFus1,hetGla2,hg38,myoDav1,myoLuc2,nomLeu3	conCri1,mesAur1,monDom5,panHod1,rn6,sorAra2	-
OR1J2	longevity.cfg.tab	304	F/CL	0.00117208365634	pattern2	6	6	0	0	0	0	eptFus1,hetGla2,hg38,myoDav1,myoLuc2,nomLeu3	conCri1,mesAur1,monDom5,panHod1,rn6,sorAra2	-
SPTB	longevity.cfg.tab	334	T/AS	0.00117103669499	pattern2	6	6	0	0	0	0	eptFus1,hetGla2,hg38,myoDav1,myoLuc2,nomLeu3	conCri1,mesAur1,monDom5,panHod1,rn6,sorAra2	-
POM121C	longevity.cfg.tab	302	T/AP	0.00117100827551	pattern2	6	6	0	0	0	0	eptFus1,hetGla2,hg38,myoDav1,myoLuc2,nomLeu3	conCri1,mesAur1,monDom5,panHod1,rn6,sorAra2	-
NLRP14	longevity.cfg.tab	155	E/HQR	0.00117058607491	pattern2	6	6	0	0	0	0	eptFus1,hetGla2,hg38,myoDav1,myoLuc2,nomLeu3	conCri1,mesAur1,monDom5,panHod1,rn6,sorAra2	-
SLC4A11	longevity.cfg.tab	784	S/AT	0.0011700738487	pattern2	6	6	0	0	0	0	eptFus1,hetGla2,hg38,myoDav1,myoLuc2,nomLeu3	conCri1,mesAur1,monDom5,panHod1,rn6,sorAra2	-
ARAP1	longevity.cfg.tab	729	M/GTV	0.00116836713457	pattern2	6	6	0	0	0	0	eptFus1,hetGla2,hg38,myoDav1,myoLuc2,nomLeu3	conCri1,mesAur1,monDom5,panHod1,rn6,sorAra2	-
ANKLE2	longevity.cfg.tab	886	P/LSTV	0.00116830080975	pattern2	6	6	0	0	0	0	eptFus1,hetGla2,hg38,myoDav1,myoLuc2,nomLeu3	conCri1,mesAur1,monDom5,panHod1,rn6,sorAra2	-
CEP128	longevity.cfg.tab	338	N/DS	0.00116830080975	pattern2	6	6	0	0	0	0	eptFus1,hetGla2,hg38,myoDav1,myoLuc2,nomLeu3	conCri1,mesAur1,monDom5,panHod1,rn6,sorAra2	-
HYDIN	longevity.cfg.tab	4106	Q/KY	0.00116830080975	pattern2	6	6	0	0	0	0	eptFus1,hetGla2,hg38,myoDav1,myoLuc2,nomLeu3	conCri1,mesAur1,monDom5,panHod1,rn6,sorAra2	-
TTC39B	longevity.cfg.tab	440	N/FHY	0.00116427978722	pattern2	6	6	0	0	0	0	eptFus1,hetGla2,hg38,myoDav1,myoLuc2,nomLeu3	conCri1,mesAur1,monDom5,panHod1,rn6,sorAra2	-
RNF133	longevity.cfg.tab	66	T/AIP	0.00116374203503	pattern2	6	6	0	0	0	0	eptFus1,hetGla2,hg38,myoDav1,myoLuc2,nomLeu3	conCri1,mesAur1,monDom5,panHod1,rn6,sorAra2	-
AOAH	longevity.cfg.tab	303	A/ITV	0.00116373807406	pattern2	6	6	0	0	0	0	eptFus1,hetGla2,hg38,myoDav1,myoLuc2,nomLeu3	conCri1,mesAur1,monDom5,panHod1,rn6,sorAra2	-
ZBBX	longevity.cfg.tab	367	T/IK	0.00116337191885	pattern2	6	6	0	0	0	0	eptFus1,hetGla2,hg38,myoDav1,myoLuc2,nomLeu3	conCri1,mesAur1,monDom5,panHod1,rn6,sorAra2	-
MORC1	longevity.cfg.tab	145	M/I	0.00116261001598	pattern1	6	6	0	0	0	0	eptFus1,hetGla2,hg38,myoDav1,myoLuc2,nomLeu3	conCri1,mesAur1,monDom5,panHod1,rn6,sorAra2	-
FAM214A	longevity.cfg.tab	471	H/R	0.00116261001598	pattern1	6	6	0	0	0	0	eptFus1,hetGla2,hg38,myoDav1,myoLuc2,nomLeu3	conCri1,mesAur1,monDom5,panHod1,rn6,sorAra2	-
TOGARAM1	longevity.cfg.tab	959	K/R	0.00116261001598	pattern1	6	6	0	0	0	0	eptFus1,hetGla2,hg38,myoDav1,myoLuc2,nomLeu3	conCri1,mesAur1,monDom5,panHod1,rn6,sorAra2	-
CASP8AP2	longevity.cfg.tab	388	S/LPV	0.00116250609413	pattern2	6	6	0	0	0	0	eptFus1,hetGla2,hg38,myoDav1,myoLuc2,nomLeu3	conCri1,mesAur1,monDom5,panHod1,rn6,sorAra2	-
ST5	longevity.cfg.tab	333	A/STV	0.00116243580175	pattern2	6	6	0	0	0	0	eptFus1,hetGla2,hg38,myoDav1,myoLuc2,nomLeu3	conCri1,mesAur1,monDom5,panHod1,rn6,sorAra2	-
DLEC1	longevity.cfg.tab	27	S/PQ	0.0011623689873	pattern2	6	6	0	0	0	0	eptFus1,hetGla2,hg38,myoDav1,myoLuc2,nomLeu3	conCri1,mesAur1,monDom5,panHod1,rn6,sorAra2	-
PEAR1	longevity.cfg.tab	936	G/DENS	0.0011623689873	pattern2	6	6	0	0	0	0	eptFus1,hetGla2,hg38,myoDav1,myoLuc2,nomLeu3	conCri1,mesAur1,monDom5,panHod1,rn6,sorAra2	-
OBSCN	longevity.cfg.tab	4293	A/DEMQ	0.0011623689873	pattern2	6	6	0	0	0	0	eptFus1,hetGla2,hg38,myoDav1,myoLuc2,nomLeu3	conCri1,mesAur1,monDom5,panHod1,rn6,sorAra2	-
LMAN1	longevity.cfg.tab	380	H/LPQ	0.00116172887463	pattern2	6	6	0	0	0	0	eptFus1,hetGla2,hg38,myoDav1,myoLuc2,nomLeu3	conCri1,mesAur1,monDom5,panHod1,rn6,sorAra2	-
ESPL1	longevity.cfg.tab	1784	H/QR	0.00116113198968	pattern2	6	6	0	0	0	0	eptFus1,hetGla2,hg38,myoDav1,myoLuc2,nomLeu3	conCri1,mesAur1,monDom5,panHod1,rn6,sorAra2	-
DYSF	longevity.cfg.tab	1759	M/TV	0.00116079753555	pattern2	6	6	0	0	0	0	eptFus1,hetGla2,hg38,myoDav1,myoLuc2,nomLeu3	conCri1,mesAur1,monDom5,panHod1,rn6,sorAra2	-
TRMT12	longevity.cfg.tab	138	N/D	0.00116020530395	pattern1	6	6	0	0	0	0	eptFus1,hetGla2,hg38,myoDav1,myoLuc2,nomLeu3	conCri1,mesAur1,monDom5,panHod1,rn6,sorAra2	-
LIPT1	longevity.cfg.tab	64	F/L	0.00116020530395	pattern1	6	6	0	0	0	0	eptFus1,hetGla2,hg38,myoDav1,myoLuc2,nomLeu3	conCri1,mesAur1,monDom5,panHod1,rn6,sorAra2	-
CDX2	longevity.cfg.tab	302	T/A	0.00116020530395	pattern1	6	6	0	0	0	0	eptFus1,hetGla2,hg38,myoDav1,myoLuc2,nomLeu3	conCri1,mesAur1,monDom5,panHod1,rn6,sorAra2	-
SYNE1	longevity.cfg.tab	5360	Q/K	0.00115865647742	pattern1	6	6	0	0	0	0	eptFus1,hetGla2,hg38,myoDav1,myoLuc2,nomLeu3	conCri1,mesAur1,monDom5,panHod1,rn6,sorAra2	-
OTUD4	longevity.cfg.tab	55	R/Q	0.00115865647742	pattern1	6	6	0	0	0	0	eptFus1,hetGla2,hg38,myoDav1,myoLuc2,nomLeu3	conCri1,mesAur1,monDom5,panHod1,rn6,sorAra2	-
MPDZ	longevity.cfg.tab	638	T/ANS	0.00115766828663	pattern2	6	6	0	0	0	0	eptFus1,hetGla2,hg38,myoDav1,myoLuc2,nomLeu3	conCri1,mesAur1,monDom5,panHod1,rn6,sorAra2	-
CLEC1B	longevity.cfg.tab	186	E/GR	0.00115740053843	pattern2	6	6	0	0	0	0	eptFus1,hetGla2,hg38,myoDav1,myoLuc2,nomLeu3	conCri1,mesAur1,monDom5,panHod1,rn6,sorAra2	-
MTUS2	longevity.cfg.tab	1033	C/HQR	0.00115740053843	pattern2	6	6	0	0	0	0	eptFus1,hetGla2,hg38,myoDav1,myoLuc2,nomLeu3	conCri1,mesAur1,monDom5,panHod1,rn6,sorAra2	-
KRT3	longevity.cfg.tab	195	A/TV	0.00115733479315	pattern2	6	6	0	0	0	0	eptFus1,hetGla2,hg38,myoDav1,myoLuc2,nomLeu3	conCri1,mesAur1,monDom5,panHod1,rn6,sorAra2	-
LRRC70	longevity.cfg.tab	190	N/KQ	0.00115733479315	pattern2	6	6	0	0	0	0	eptFus1,hetGla2,hg38,myoDav1,myoLuc2,nomLeu3	conCri1,mesAur1,monDom5,panHod1,rn6,sorAra2	-
ZNF518A	longevity.cfg.tab	916	M/ILV	0.00115552027947	pattern2	6	6	0	0	0	0	eptFus1,hetGla2,hg38,myoDav1,myoLuc2,nomLeu3	conCri1,mesAur1,monDom5,panHod1,rn6,sorAra2	-
USF3	longevity.cfg.tab	1201	I/MV	0.00115436867869	pattern2	6	6	0	0	0	0	eptFus1,hetGla2,hg38,myoDav1,myoLuc2,nomLeu3	conCri1,mesAur1,monDom5,panHod1,rn6,sorAra2	-
TNS4	longevity.cfg.tab	570	S/GK	0.00115436867869	pattern2	6	6	0	0	0	0	eptFus1,hetGla2,hg38,myoDav1,myoLuc2,nomLeu3	conCri1,mesAur1,monDom5,panHod1,rn6,sorAra2	-
SLC18B1	longevity.cfg.tab	25	P/GS	0.00115436867869	pattern2	6	6	0	0	0	0	eptFus1,hetGla2,hg38,myoDav1,myoLuc2,nomLeu3	conCri1,mesAur1,monDom5,panHod1,rn6,sorAra2	-
IL20RB	longevity.cfg.tab	125	I/NPT	0.00115436867869	pattern2	6	6	0	0	0	0	eptFus1,hetGla2,hg38,myoDav1,myoLuc2,nomLeu3	conCri1,mesAur1,monDom5,panHod1,rn6,sorAra2	-
C18orf63	longevity.cfg.tab	252	N/CST	0.00115436867869	pattern2	6	6	0	0	0	0	eptFus1,hetGla2,hg38,myoDav1,myoLuc2,nomLeu3	conCri1,mesAur1,monDom5,panHod1,rn6,sorAra2	-
ROS1	longevity.cfg.tab	1846	N/DES	0.00115436867869	pattern2	6	6	0	0	0	0	eptFus1,hetGla2,hg38,myoDav1,myoLuc2,nomLeu3	conCri1,mesAur1,monDom5,panHod1,rn6,sorAra2	-
C6orf89	longevity.cfg.tab	144	H/QTY	0.00115404584238	pattern2	6	6	0	0	0	0	eptFus1,hetGla2,hg38,myoDav1,myoLuc2,nomLeu3	conCri1,mesAur1,monDom5,panHod1,rn6,sorAra2	-
CUL9	longevity.cfg.tab	327	M/APT	0.00115361697757	pattern2	6	6	0	0	0	0	eptFus1,hetGla2,hg38,myoDav1,myoLuc2,nomLeu3	conCri1,mesAur1,monDom5,panHod1,rn6,sorAra2	-
ALKBH6	longevity.cfg.tab	207	R/LQS	0.00115361697757	pattern2	6	6	0	0	0	0	eptFus1,hetGla2,hg38,myoDav1,myoLuc2,nomLeu3	conCri1,mesAur1,monDom5,panHod1,rn6,sorAra2	-
EP400	longevity.cfg.tab	2147	N/DS	0.00115252070916	pattern2	6	6	0	0	0	0	eptFus1,hetGla2,hg38,myoDav1,myoLuc2,nomLeu3	conCri1,mesAur1,monDom5,panHod1,rn6,sorAra2	-
PDE1A	longevity.cfg.tab	308	I/ATV	0.00115161035532	pattern2	6	6	0	0	0	0	eptFus1,hetGla2,hg38,myoDav1,myoLuc2,nomLeu3	conCri1,mesAur1,monDom5,panHod1,rn6,sorAra2	-
RABEP2	longevity.cfg.tab	289	T/HNS	0.00115001387384	pattern2	6	6	0	0	0	0	eptFus1,hetGla2,hg38,myoDav1,myoLuc2,nomLeu3	conCri1,mesAur1,monDom5,panHod1,rn6,sorAra2	-
CFAP44	longevity.cfg.tab	1168	V/LMQT	0.00114972375136	pattern2	6	6	0	0	0	0	eptFus1,hetGla2,hg38,myoDav1,myoLuc2,nomLeu3	conCri1,mesAur1,monDom5,panHod1,rn6,sorAra2	-
ZNF618	longevity.cfg.tab	763	A/PST	0.00114864976722	pattern2	6	6	0	0	0	0	eptFus1,hetGla2,hg38,myoDav1,myoLuc2,nomLeu3	conCri1,mesAur1,monDom5,panHod1,rn6,sorAra2	-
MTUS2	longevity.cfg.tab	109	L/FPS	0.00114856908227	pattern2	6	6	0	0	0	0	eptFus1,hetGla2,hg38,myoDav1,myoLuc2,nomLeu3	conCri1,mesAur1,monDom5,panHod1,rn6,sorAra2	-
SCML1	longevity.cfg.tab	17	T/ADNP	0.00114850068427	pattern2	6	6	0	0	0	0	eptFus1,hetGla2,hg38,myoDav1,myoLuc2,nomLeu3	conCri1,mesAur1,monDom5,panHod1,rn6,sorAra2	-
LIMA1	longevity.cfg.tab	122	Q/EHLP	0.00114827609645	pattern2	6	6	0	0	0	0	eptFus1,hetGla2,hg38,myoDav1,myoLuc2,nomLeu3	conCri1,mesAur1,monDom5,panHod1,rn6,sorAra2	-
ZNF518B	longevity.cfg.tab	556	S/KNR	0.00114811493122	pattern2	6	6	0	0	0	0	eptFus1,hetGla2,hg38,myoDav1,myoLuc2,nomLeu3	conCri1,mesAur1,monDom5,panHod1,rn6,sorAra2	-
SCN4A	longevity.cfg.tab	1390	I/V	0.00114727676481	pattern1	6	6	0	0	0	0	eptFus1,hetGla2,hg38,myoDav1,myoLuc2,nomLeu3	conCri1,mesAur1,monDom5,panHod1,rn6,sorAra2	-
SLC9C1	longevity.cfg.tab	855	I/TV	0.00114726746514	pattern2	6	6	0	0	0	0	eptFus1,hetGla2,hg38,myoDav1,myoLuc2,nomLeu3	conCri1,mesAur1,monDom5,panHod1,rn6,sorAra2	-
TTN	longevity.cfg.tab	12203	T/A	0.00114713998184	pattern1	6	6	0	0	0	0	eptFus1,hetGla2,hg38,myoDav1,myoLuc2,nomLeu3	conCri1,mesAur1,monDom5,panHod1,rn6,sorAra2	-
P2RX1	longevity.cfg.tab	126	K/QST	0.00114709907863	pattern2	6	6	0	0	0	0	eptFus1,hetGla2,hg38,myoDav1,myoLuc2,nomLeu3	conCri1,mesAur1,monDom5,panHod1,rn6,sorAra2	-
OTUD7B	longevity.cfg.tab	685	M/ALSTV	0.00114706754116	pattern2	6	6	0	0	0	0	eptFus1,hetGla2,hg38,myoDav1,myoLuc2,nomLeu3	conCri1,mesAur1,monDom5,panHod1,rn6,sorAra2	-
FAM135B	longevity.cfg.tab	952	Q/EKRV	0.00114699896364	pattern2	6	6	0	0	0	0	eptFus1,hetGla2,hg38,myoDav1,myoLuc2,nomLeu3	conCri1,mesAur1,monDom5,panHod1,rn6,sorAra2	-
TNFSF14	longevity.cfg.tab	69	T/ALR	0.00114699896364	pattern2	6	6	0	0	0	0	eptFus1,hetGla2,hg38,myoDav1,myoLuc2,nomLeu3	conCri1,mesAur1,monDom5,panHod1,rn6,sorAra2	-
TAF1A	longevity.cfg.tab	226	S/ACGHR	0.00114692763095	pattern2	6	6	0	0	0	0	eptFus1,hetGla2,hg38,myoDav1,myoLuc2,nomLeu3	conCri1,mesAur1,monDom5,panHod1,rn6,sorAra2	-
SAXO1	longevity.cfg.tab	192	M/KSV	0.00114667396874	pattern2	6	6	0	0	0	0	eptFus1,hetGla2,hg38,myoDav1,myoLuc2,nomLeu3	conCri1,mesAur1,monDom5,panHod1,rn6,sorAra2	-
C9orf131	longevity.cfg.tab	356	S/DN	0.00114640566232	pattern2	6	6	0	0	0	0	eptFus1,hetGla2,hg38,myoDav1,myoLuc2,nomLeu3	conCri1,mesAur1,monDom5,panHod1,rn6,sorAra2	-
CYP27A1	longevity.cfg.tab	456	T/ANPS	0.00114628632242	pattern2	6	6	0	0	0	0	eptFus1,hetGla2,hg38,myoDav1,myoLuc2,nomLeu3	conCri1,mesAur1,monDom5,panHod1,rn6,sorAra2	-
ALPI	longevity.cfg.tab	474	S/HNT	0.00114587273962	pattern2	6	6	0	0	0	0	eptFus1,hetGla2,hg38,myoDav1,myoLuc2,nomLeu3	conCri1,mesAur1,monDom5,panHod1,rn6,sorAra2	-
ESF1	longevity.cfg.tab	200	I/AMV	0.00114585866081	pattern2	6	6	0	0	0	0	eptFus1,hetGla2,hg38,myoDav1,myoLuc2,nomLeu3	conCri1,mesAur1,monDom5,panHod1,rn6,sorAra2	-
EVI5	longevity.cfg.tab	802	Q/KPR	0.00114547644163	pattern2	6	6	0	0	0	0	eptFus1,hetGla2,hg38,myoDav1,myoLuc2,nomLeu3	conCri1,mesAur1,monDom5,panHod1,rn6,sorAra2	-
WDCP	longevity.cfg.tab	449	T/ADNPV	0.00114533606633	pattern2	6	6	0	0	0	0	eptFus1,hetGla2,hg38,myoDav1,myoLuc2,nomLeu3	conCri1,mesAur1,monDom5,panHod1,rn6,sorAra2	-
FSIP2	longevity.cfg.tab	2669	P/AST	0.00114533606633	pattern2	6	6	0	0	0	0	eptFus1,hetGla2,hg38,myoDav1,myoLuc2,nomLeu3	conCri1,mesAur1,monDom5,panHod1,rn6,sorAra2	-
MISP	longevity.cfg.tab	43	G/DES	0.0011449833591	pattern2	6	6	0	0	0	0	eptFus1,hetGla2,hg38,myoDav1,myoLuc2,nomLeu3	conCri1,mesAur1,monDom5,panHod1,rn6,sorAra2	-
FAM84A	longevity.cfg.tab	61	T/AGS	0.00114469878077	pattern2	6	6	0	0	0	0	eptFus1,hetGla2,hg38,myoDav1,myoLuc2,nomLeu3	conCri1,mesAur1,monDom5,panHod1,rn6,sorAra2	-
UNC13B	longevity.cfg.tab	152	A/DPT	0.00114469878077	pattern2	6	6	0	0	0	0	eptFus1,hetGla2,hg38,myoDav1,myoLuc2,nomLeu3	conCri1,mesAur1,monDom5,panHod1,rn6,sorAra2	-
ZNF800	longevity.cfg.tab	205	T/AIP	0.0011433764711	pattern2	6	6	0	0	0	0	eptFus1,hetGla2,hg38,myoDav1,myoLuc2,nomLeu3	conCri1,mesAur1,monDom5,panHod1,rn6,sorAra2	-
BPIFB6	longevity.cfg.tab	278	Q/K	0.00114328563428	pattern1	6	6	0	0	0	0	eptFus1,hetGla2,hg38,myoDav1,myoLuc2,nomLeu3	conCri1,mesAur1,monDom5,panHod1,rn6,sorAra2	-
DPH2	longevity.cfg.tab	426	N/DKS	0.00114321840832	pattern2	6	6	0	0	0	0	eptFus1,hetGla2,hg38,myoDav1,myoLuc2,nomLeu3	conCri1,mesAur1,monDom5,panHod1,rn6,sorAra2	-
LPP	longevity.cfg.tab	257	V/AILM	0.00114321840832	pattern2	6	6	0	0	0	0	eptFus1,hetGla2,hg38,myoDav1,myoLuc2,nomLeu3	conCri1,mesAur1,monDom5,panHod1,rn6,sorAra2	-
DSC3	longevity.cfg.tab	239	H/QRY	0.00114179735026	pattern2	6	6	0	0	0	0	eptFus1,hetGla2,hg38,myoDav1,myoLuc2,nomLeu3	conCri1,mesAur1,monDom5,panHod1,rn6,sorAra2	-
CTTNBP2	longevity.cfg.tab	1652	H/DR	0.00114179735026	pattern2	6	6	0	0	0	0	eptFus1,hetGla2,hg38,myoDav1,myoLuc2,nomLeu3	conCri1,mesAur1,monDom5,panHod1,rn6,sorAra2	-
PIGN	longevity.cfg.tab	767	S/ATV	0.00114165772264	pattern2	6	6	0	0	0	0	eptFus1,hetGla2,hg38,myoDav1,myoLuc2,nomLeu3	conCri1,mesAur1,monDom5,panHod1,rn6,sorAra2	-
ZNF473	longevity.cfg.tab	490	E/DKQ	0.00114148323323	pattern2	6	6	0	0	0	0	eptFus1,hetGla2,hg38,myoDav1,myoLuc2,nomLeu3	conCri1,mesAur1,monDom5,panHod1,rn6,sorAra2	-
ZNF407	longevity.cfg.tab	674	M/LRSV	0.0011411955443	pattern2	6	6	0	0	0	0	eptFus1,hetGla2,hg38,myoDav1,myoLuc2,nomLeu3	conCri1,mesAur1,monDom5,panHod1,rn6,sorAra2	-
ROBO1	longevity.cfg.tab	1236	T/ILMV	0.0011411955443	pattern2	6	6	0	0	0	0	eptFus1,hetGla2,hg38,myoDav1,myoLuc2,nomLeu3	conCri1,mesAur1,monDom5,panHod1,rn6,sorAra2	-
DNMBP	longevity.cfg.tab	1451	V/AGL	0.00113429761716	pattern2	6	6	0	0	0	0	eptFus1,hetGla2,hg38,myoDav1,myoLuc2,nomLeu3	conCri1,mesAur1,monDom5,panHod1,rn6,sorAra2	-
H6PD	longevity.cfg.tab	99	D/AG	0.00113373318629	pattern2	6	6	0	0	0	0	eptFus1,hetGla2,hg38,myoDav1,myoLuc2,nomLeu3	conCri1,mesAur1,monDom5,panHod1,rn6,sorAra2	-
ADGRG7	longevity.cfg.tab	439	V/AFI	0.00113097834592	pattern2	6	6	0	0	0	0	eptFus1,hetGla2,hg38,myoDav1,myoLuc2,nomLeu3	conCri1,mesAur1,monDom5,panHod1,rn6,sorAra2	-
HEATR9	longevity.cfg.tab	165	F/CILY	0.00113074606703	pattern2	6	6	0	0	0	0	eptFus1,hetGla2,hg38,myoDav1,myoLuc2,nomLeu3	conCri1,mesAur1,monDom5,panHod1,rn6,sorAra2	-
FAM72B	longevity.cfg.tab	133	S/CNT	0.00113074606703	pattern2	6	6	0	0	0	0	eptFus1,hetGla2,hg38,myoDav1,myoLuc2,nomLeu3	conCri1,mesAur1,monDom5,panHod1,rn6,sorAra2	-
FSIP2	longevity.cfg.tab	2692	A/MSTV	0.0011303916641	pattern2	6	6	0	0	0	0	eptFus1,hetGla2,hg38,myoDav1,myoLuc2,nomLeu3	conCri1,mesAur1,monDom5,panHod1,rn6,sorAra2	-
SLC2A12	longevity.cfg.tab	433	S/FILW	0.0011303238164	pattern2	6	6	0	0	0	0	eptFus1,hetGla2,hg38,myoDav1,myoLuc2,nomLeu3	conCri1,mesAur1,monDom5,panHod1,rn6,sorAra2	-
CMYA5	longevity.cfg.tab	2567	M/AKQV	0.0011303238164	pattern2	6	6	0	0	0	0	eptFus1,hetGla2,hg38,myoDav1,myoLuc2,nomLeu3	conCri1,mesAur1,monDom5,panHod1,rn6,sorAra2	-
COMMD2	longevity.cfg.tab	160	N/S	0.00112858702635	pattern1	6	6	0	0	0	0	eptFus1,hetGla2,hg38,myoDav1,myoLuc2,nomLeu3	conCri1,mesAur1,monDom5,panHod1,rn6,sorAra2	-
ATP7B	longevity.cfg.tab	248	L/GPS	0.00112855396423	pattern2	6	6	0	0	0	0	eptFus1,hetGla2,hg38,myoDav1,myoLuc2,nomLeu3	conCri1,mesAur1,monDom5,panHod1,rn6,sorAra2	-
TRPV1	longevity.cfg.tab	458	D/EGL	0.00112719792987	pattern2	6	6	0	0	0	0	eptFus1,hetGla2,hg38,myoDav1,myoLuc2,nomLeu3	conCri1,mesAur1,monDom5,panHod1,rn6,sorAra2	-
TRAF6	longevity.cfg.tab	278	S/NT	0.00112719792987	pattern2	6	6	0	0	0	0	eptFus1,hetGla2,hg38,myoDav1,myoLuc2,nomLeu3	conCri1,mesAur1,monDom5,panHod1,rn6,sorAra2	-
CXorf65	longevity.cfg.tab	152	K/AG	0.00112713159466	pattern2	6	6	0	0	0	0	eptFus1,hetGla2,hg38,myoDav1,myoLuc2,nomLeu3	conCri1,mesAur1,monDom5,panHod1,rn6,sorAra2	-
SAMD7	longevity.cfg.tab	438	I/AGNT	0.00112713159466	pattern2	6	6	0	0	0	0	eptFus1,hetGla2,hg38,myoDav1,myoLuc2,nomLeu3	conCri1,mesAur1,monDom5,panHod1,rn6,sorAra2	-
CD79B	longevity.cfg.tab	2	R/GQT	0.00112713159466	pattern2	6	6	0	0	0	0	eptFus1,hetGla2,hg38,myoDav1,myoLuc2,nomLeu3	conCri1,mesAur1,monDom5,panHod1,rn6,sorAra2	-
ADGRF3	longevity.cfg.tab	172	N/DH	0.00112713159466	pattern2	6	6	0	0	0	0	eptFus1,hetGla2,hg38,myoDav1,myoLuc2,nomLeu3	conCri1,mesAur1,monDom5,panHod1,rn6,sorAra2	-
EGFLAM	longevity.cfg.tab	142	A/DESTV	0.00112713159466	pattern2	6	6	0	0	0	0	eptFus1,hetGla2,hg38,myoDav1,myoLuc2,nomLeu3	conCri1,mesAur1,monDom5,panHod1,rn6,sorAra2	-
XRCC5	longevity.cfg.tab	267	L/TV	0.00112698294766	pattern2	6	6	0	0	0	0	eptFus1,hetGla2,hg38,myoDav1,myoLuc2,nomLeu3	conCri1,mesAur1,monDom5,panHod1,rn6,sorAra2	-
ABI3	longevity.cfg.tab	222	A/FITV	0.00112518813664	pattern2	6	6	0	0	0	0	eptFus1,hetGla2,hg38,myoDav1,myoLuc2,nomLeu3	conCri1,mesAur1,monDom5,panHod1,rn6,sorAra2	-
LTBP4	longevity.cfg.tab	595	P/AMRT	0.00112518813664	pattern2	6	6	0	0	0	0	eptFus1,hetGla2,hg38,myoDav1,myoLuc2,nomLeu3	conCri1,mesAur1,monDom5,panHod1,rn6,sorAra2	-
CA4	longevity.cfg.tab	195	S/NY	0.00112518813664	pattern2	6	6	0	0	0	0	eptFus1,hetGla2,hg38,myoDav1,myoLuc2,nomLeu3	conCri1,mesAur1,monDom5,panHod1,rn6,sorAra2	-
LAMA3	longevity.cfg.tab	846	V/I	0.00112324728627	pattern1	6	6	0	0	0	0	eptFus1,hetGla2,hg38,myoDav1,myoLuc2,nomLeu3	conCri1,mesAur1,monDom5,panHod1,rn6,sorAra2	-
CX3CR1	longevity.cfg.tab	237	I/GV	0.00112324728627	pattern2	6	6	0	0	0	0	eptFus1,hetGla2,hg38,myoDav1,myoLuc2,nomLeu3	conCri1,mesAur1,monDom5,panHod1,rn6,sorAra2	-
ZFHX3	longevity.cfg.tab	382	S/AGP	0.00112324728627	pattern2	6	6	0	0	0	0	eptFus1,hetGla2,hg38,myoDav1,myoLuc2,nomLeu3	conCri1,mesAur1,monDom5,panHod1,rn6,sorAra2	-
OR9I1	longevity.cfg.tab	42	V/LM	0.0011225969747	pattern2	6	6	0	0	0	0	eptFus1,hetGla2,hg38,myoDav1,myoLuc2,nomLeu3	conCri1,mesAur1,monDom5,panHod1,rn6,sorAra2	-
MOSPD2	longevity.cfg.tab	290	L/PST	0.00112161597971	pattern2	6	6	0	0	0	0	eptFus1,hetGla2,hg38,myoDav1,myoLuc2,nomLeu3	conCri1,mesAur1,monDom5,panHod1,rn6,sorAra2	-
MMRN2	longevity.cfg.tab	836	A/HST	0.00112092247316	pattern2	6	6	0	0	0	0	eptFus1,hetGla2,hg38,myoDav1,myoLuc2,nomLeu3	conCri1,mesAur1,monDom5,panHod1,rn6,sorAra2	-
FSHR	longevity.cfg.tab	262	A/EST	0.00112092247316	pattern2	6	6	0	0	0	0	eptFus1,hetGla2,hg38,myoDav1,myoLuc2,nomLeu3	conCri1,mesAur1,monDom5,panHod1,rn6,sorAra2	-
SCAF4	longevity.cfg.tab	427	M/IV	0.00111951149323	pattern2	6	6	0	0	0	0	eptFus1,hetGla2,hg38,myoDav1,myoLuc2,nomLeu3	conCri1,mesAur1,monDom5,panHod1,rn6,sorAra2	-
TPX2	longevity.cfg.tab	534	I/MV	0.00111838923496	pattern2	6	6	0	0	0	0	eptFus1,hetGla2,hg38,myoDav1,myoLuc2,nomLeu3	conCri1,mesAur1,monDom5,panHod1,rn6,sorAra2	-
BTG4	longevity.cfg.tab	137	S/AT	0.00111838923496	pattern2	6	6	0	0	0	0	eptFus1,hetGla2,hg38,myoDav1,myoLuc2,nomLeu3	conCri1,mesAur1,monDom5,panHod1,rn6,sorAra2	-
TIFA	longevity.cfg.tab	99	S/DN	0.00111838923496	pattern2	6	6	0	0	0	0	eptFus1,hetGla2,hg38,myoDav1,myoLuc2,nomLeu3	conCri1,mesAur1,monDom5,panHod1,rn6,sorAra2	-
TF	longevity.cfg.tab	413	F/HY	0.00111838923496	pattern2	6	6	0	0	0	0	eptFus1,hetGla2,hg38,myoDav1,myoLuc2,nomLeu3	conCri1,mesAur1,monDom5,panHod1,rn6,sorAra2	-
MAP3K15	longevity.cfg.tab	1085	S/DN	0.00111838923496	pattern2	6	6	0	0	0	0	eptFus1,hetGla2,hg38,myoDav1,myoLuc2,nomLeu3	conCri1,mesAur1,monDom5,panHod1,rn6,sorAra2	-
ITSN1	longevity.cfg.tab	639	I/LV	0.00111838923496	pattern2	6	6	0	0	0	0	eptFus1,hetGla2,hg38,myoDav1,myoLuc2,nomLeu3	conCri1,mesAur1,monDom5,panHod1,rn6,sorAra2	-
MYO18B	longevity.cfg.tab	1372	V/ILM	0.00111715238548	pattern2	6	6	0	0	0	0	eptFus1,hetGla2,hg38,myoDav1,myoLuc2,nomLeu3	conCri1,mesAur1,monDom5,panHod1,rn6,sorAra2	-
SERPINC1	longevity.cfg.tab	381	K/NQR	0.00111612069639	pattern2	6	6	0	0	0	0	eptFus1,hetGla2,hg38,myoDav1,myoLuc2,nomLeu3	conCri1,mesAur1,monDom5,panHod1,rn6,sorAra2	-
COBLL1	longevity.cfg.tab	1231	G/DNS	0.00111581733794	pattern2	6	6	0	0	0	0	eptFus1,hetGla2,hg38,myoDav1,myoLuc2,nomLeu3	conCri1,mesAur1,monDom5,panHod1,rn6,sorAra2	-
CCR10	longevity.cfg.tab	16	D/EY	0.0011157788197	pattern2	6	6	0	0	0	0	eptFus1,hetGla2,hg38,myoDav1,myoLuc2,nomLeu3	conCri1,mesAur1,monDom5,panHod1,rn6,sorAra2	-
LUZP1	longevity.cfg.tab	440	T/AMPV	0.00111571305969	pattern2	6	6	0	0	0	0	eptFus1,hetGla2,hg38,myoDav1,myoLuc2,nomLeu3	conCri1,mesAur1,monDom5,panHod1,rn6,sorAra2	-
SLC24A5	longevity.cfg.tab	499	G/DIV	0.00111571305969	pattern2	6	6	0	0	0	0	eptFus1,hetGla2,hg38,myoDav1,myoLuc2,nomLeu3	conCri1,mesAur1,monDom5,panHod1,rn6,sorAra2	-
SERPINB13	longevity.cfg.tab	388	N/DK	0.00111571305969	pattern2	6	6	0	0	0	0	eptFus1,hetGla2,hg38,myoDav1,myoLuc2,nomLeu3	conCri1,mesAur1,monDom5,panHod1,rn6,sorAra2	-
LAMP2	longevity.cfg.tab	244	Q/DEHKL	0.00111571305969	pattern2	6	6	0	0	0	0	eptFus1,hetGla2,hg38,myoDav1,myoLuc2,nomLeu3	conCri1,mesAur1,monDom5,panHod1,rn6,sorAra2	-
MYO15A	longevity.cfg.tab	1133	T/AP	0.00111520915696	pattern2	6	6	0	0	0	0	eptFus1,hetGla2,hg38,myoDav1,myoLuc2,nomLeu3	conCri1,mesAur1,monDom5,panHod1,rn6,sorAra2	-
ZNF280D	longevity.cfg.tab	859	I/ALT	0.00111440379734	pattern2	6	6	0	0	0	0	eptFus1,hetGla2,hg38,myoDav1,myoLuc2,nomLeu3	conCri1,mesAur1,monDom5,panHod1,rn6,sorAra2	-
PCDHGA1	longevity.cfg.tab	728	G/AER	0.00111440379734	pattern2	6	6	0	0	0	0	eptFus1,hetGla2,hg38,myoDav1,myoLuc2,nomLeu3	conCri1,mesAur1,monDom5,panHod1,rn6,sorAra2	-
PLCE1	longevity.cfg.tab	965	F/LPSV	0.00111416116995	pattern2	6	6	0	0	0	0	eptFus1,hetGla2,hg38,myoDav1,myoLuc2,nomLeu3	conCri1,mesAur1,monDom5,panHod1,rn6,sorAra2	-
C1orf94	longevity.cfg.tab	360	Q/R	0.00111407713167	pattern1	6	6	0	0	0	0	eptFus1,hetGla2,hg38,myoDav1,myoLuc2,nomLeu3	conCri1,mesAur1,monDom5,panHod1,rn6,sorAra2	-
MFSD2A	longevity.cfg.tab	240	H/QR	0.00111314273365	pattern2	6	6	0	0	0	0	eptFus1,hetGla2,hg38,myoDav1,myoLuc2,nomLeu3	conCri1,mesAur1,monDom5,panHod1,rn6,sorAra2	-
MTIF3	longevity.cfg.tab	89	F/IL	0.00111314273365	pattern2	6	6	0	0	0	0	eptFus1,hetGla2,hg38,myoDav1,myoLuc2,nomLeu3	conCri1,mesAur1,monDom5,panHod1,rn6,sorAra2	-
ATF6B	longevity.cfg.tab	634	A/PS	0.00111314273365	pattern2	6	6	0	0	0	0	eptFus1,hetGla2,hg38,myoDav1,myoLuc2,nomLeu3	conCri1,mesAur1,monDom5,panHod1,rn6,sorAra2	-
LTBP2	longevity.cfg.tab	785	I/LTV	0.00111304893534	pattern2	6	6	0	0	0	0	eptFus1,hetGla2,hg38,myoDav1,myoLuc2,nomLeu3	conCri1,mesAur1,monDom5,panHod1,rn6,sorAra2	-
WDR78	longevity.cfg.tab	119	N/EHLR	0.00111291379563	pattern2	6	6	0	0	0	0	eptFus1,hetGla2,hg38,myoDav1,myoLuc2,nomLeu3	conCri1,mesAur1,monDom5,panHod1,rn6,sorAra2	-
RNF148	longevity.cfg.tab	9	T/AIKV	0.00111291379563	pattern2	6	6	0	0	0	0	eptFus1,hetGla2,hg38,myoDav1,myoLuc2,nomLeu3	conCri1,mesAur1,monDom5,panHod1,rn6,sorAra2	-
EGFR	longevity.cfg.tab	169	S/DNPT	0.00111291379563	pattern2	6	6	0	0	0	0	eptFus1,hetGla2,hg38,myoDav1,myoLuc2,nomLeu3	conCri1,mesAur1,monDom5,panHod1,rn6,sorAra2	-
CARF	longevity.cfg.tab	403	T/ADS	0.00111231329593	pattern2	6	6	0	0	0	0	eptFus1,hetGla2,hg38,myoDav1,myoLuc2,nomLeu3	conCri1,mesAur1,monDom5,panHod1,rn6,sorAra2	-
FBXO48	longevity.cfg.tab	67	T/AI	0.00111231329593	pattern2	6	6	0	0	0	0	eptFus1,hetGla2,hg38,myoDav1,myoLuc2,nomLeu3	conCri1,mesAur1,monDom5,panHod1,rn6,sorAra2	-
CIITA	longevity.cfg.tab	692	K/AGQS	0.00111231329593	pattern2	6	6	0	0	0	0	eptFus1,hetGla2,hg38,myoDav1,myoLuc2,nomLeu3	conCri1,mesAur1,monDom5,panHod1,rn6,sorAra2	-
PEX26	longevity.cfg.tab	206	K/ENT	0.00111189536422	pattern2	6	6	0	0	0	0	eptFus1,hetGla2,hg38,myoDav1,myoLuc2,nomLeu3	conCri1,mesAur1,monDom5,panHod1,rn6,sorAra2	-
CENPI	longevity.cfg.tab	707	V/LMT	0.00111059838957	pattern2	6	6	0	0	0	0	eptFus1,hetGla2,hg38,myoDav1,myoLuc2,nomLeu3	conCri1,mesAur1,monDom5,panHod1,rn6,sorAra2	-
SRRD	longevity.cfg.tab	192	T/AS	0.00110692916987	pattern2	6	6	0	0	0	0	eptFus1,hetGla2,hg38,myoDav1,myoLuc2,nomLeu3	conCri1,mesAur1,monDom5,panHod1,rn6,sorAra2	-
NAGPA	longevity.cfg.tab	24	G/DS	0.00110651755602	pattern2	6	6	0	0	0	0	eptFus1,hetGla2,hg38,myoDav1,myoLuc2,nomLeu3	conCri1,mesAur1,monDom5,panHod1,rn6,sorAra2	-
COL6A6	longevity.cfg.tab	1963	M/ILV	0.0011032206651	pattern2	6	6	0	0	0	0	eptFus1,hetGla2,hg38,myoDav1,myoLuc2,nomLeu3	conCri1,mesAur1,monDom5,panHod1,rn6,sorAra2	-
SRA1	longevity.cfg.tab	102	F/S	0.00110298587881	pattern1	6	6	0	0	0	0	eptFus1,hetGla2,hg38,myoDav1,myoLuc2,nomLeu3	conCri1,mesAur1,monDom5,panHod1,rn6,sorAra2	-
KITLG	longevity.cfg.tab	208	G/EKQ	0.00110298587881	pattern2	6	6	0	0	0	0	eptFus1,hetGla2,hg38,myoDav1,myoLuc2,nomLeu3	conCri1,mesAur1,monDom5,panHod1,rn6,sorAra2	-
SLC26A4	longevity.cfg.tab	341	P/LS	0.00110257780879	pattern2	6	6	0	0	0	0	eptFus1,hetGla2,hg38,myoDav1,myoLuc2,nomLeu3	conCri1,mesAur1,monDom5,panHod1,rn6,sorAra2	-
GPR141	longevity.cfg.tab	204	M/ILV	0.00110202298818	pattern2	6	6	0	0	0	0	eptFus1,hetGla2,hg38,myoDav1,myoLuc2,nomLeu3	conCri1,mesAur1,monDom5,panHod1,rn6,sorAra2	-
WDR18	longevity.cfg.tab	303	I/LTV	0.00110173022377	pattern2	6	6	0	0	0	0	eptFus1,hetGla2,hg38,myoDav1,myoLuc2,nomLeu3	conCri1,mesAur1,monDom5,panHod1,rn6,sorAra2	-
HPS4	longevity.cfg.tab	529	T/AKPS	0.0011015991008	pattern2	6	6	0	0	0	0	eptFus1,hetGla2,hg38,myoDav1,myoLuc2,nomLeu3	conCri1,mesAur1,monDom5,panHod1,rn6,sorAra2	-
FAM72D	longevity.cfg.tab	133	S/CNT	0.0011015991008	pattern2	6	6	0	0	0	0	eptFus1,hetGla2,hg38,myoDav1,myoLuc2,nomLeu3	conCri1,mesAur1,monDom5,panHod1,rn6,sorAra2	-
RPUSD2	longevity.cfg.tab	49	R/EGK	0.00110058673983	pattern2	6	6	0	0	0	0	eptFus1,hetGla2,hg38,myoDav1,myoLuc2,nomLeu3	conCri1,mesAur1,monDom5,panHod1,rn6,sorAra2	-
PGM2L1	longevity.cfg.tab	530	V/I	0.00109987439521	pattern1	6	6	0	0	0	0	eptFus1,hetGla2,hg38,myoDav1,myoLuc2,nomLeu3	conCri1,mesAur1,monDom5,panHod1,rn6,sorAra2	-
KLB	longevity.cfg.tab	605	V/I	0.00109987439521	pattern1	6	6	0	0	0	0	eptFus1,hetGla2,hg38,myoDav1,myoLuc2,nomLeu3	conCri1,mesAur1,monDom5,panHod1,rn6,sorAra2	-
TTN	longevity.cfg.tab	23748	D/E	0.00109987439521	pattern1	6	6	0	0	0	0	eptFus1,hetGla2,hg38,myoDav1,myoLuc2,nomLeu3	conCri1,mesAur1,monDom5,panHod1,rn6,sorAra2	-
TRUB2	longevity.cfg.tab	311	W/AQ	0.00109934311397	pattern2	6	6	0	0	0	0	eptFus1,hetGla2,hg38,myoDav1,myoLuc2,nomLeu3	conCri1,mesAur1,monDom5,panHod1,rn6,sorAra2	-
GALNT15	longevity.cfg.tab	432	T/ADI	0.00109856262269	pattern2	6	6	0	0	0	0	eptFus1,hetGla2,hg38,myoDav1,myoLuc2,nomLeu3	conCri1,mesAur1,monDom5,panHod1,rn6,sorAra2	-
TMC2	longevity.cfg.tab	181	T/AER	0.00109856262269	pattern2	6	6	0	0	0	0	eptFus1,hetGla2,hg38,myoDav1,myoLuc2,nomLeu3	conCri1,mesAur1,monDom5,panHod1,rn6,sorAra2	-
ALDH16A1	longevity.cfg.tab	5	A/GITV	0.00109856262269	pattern2	6	6	0	0	0	0	eptFus1,hetGla2,hg38,myoDav1,myoLuc2,nomLeu3	conCri1,mesAur1,monDom5,panHod1,rn6,sorAra2	-
DNAH3	longevity.cfg.tab	494	S/DENQ	0.00109784111159	pattern2	6	6	0	0	0	0	eptFus1,hetGla2,hg38,myoDav1,myoLuc2,nomLeu3	conCri1,mesAur1,monDom5,panHod1,rn6,sorAra2	-
ZHX2	longevity.cfg.tab	752	S/CGNT	0.00109773610778	pattern2	6	6	0	0	0	0	eptFus1,hetGla2,hg38,myoDav1,myoLuc2,nomLeu3	conCri1,mesAur1,monDom5,panHod1,rn6,sorAra2	-
PTGR2	longevity.cfg.tab	112	S/GIT	0.00109742550679	pattern2	6	6	0	0	0	0	eptFus1,hetGla2,hg38,myoDav1,myoLuc2,nomLeu3	conCri1,mesAur1,monDom5,panHod1,rn6,sorAra2	-
POLH	longevity.cfg.tab	549	S/FPV	0.00109742550679	pattern2	6	6	0	0	0	0	eptFus1,hetGla2,hg38,myoDav1,myoLuc2,nomLeu3	conCri1,mesAur1,monDom5,panHod1,rn6,sorAra2	-
ARMCX4	longevity.cfg.tab	179	A/STV	0.00109706859068	pattern2	6	6	0	0	0	0	eptFus1,hetGla2,hg38,myoDav1,myoLuc2,nomLeu3	conCri1,mesAur1,monDom5,panHod1,rn6,sorAra2	-
ADGRF3	longevity.cfg.tab	21	V/AFLP	0.00109700032411	pattern2	6	6	0	0	0	0	eptFus1,hetGla2,hg38,myoDav1,myoLuc2,nomLeu3	conCri1,mesAur1,monDom5,panHod1,rn6,sorAra2	-
TLR2	longevity.cfg.tab	69	S/GLRT	0.00109698937862	pattern2	6	6	0	0	0	0	eptFus1,hetGla2,hg38,myoDav1,myoLuc2,nomLeu3	conCri1,mesAur1,monDom5,panHod1,rn6,sorAra2	-
GJB5	longevity.cfg.tab	159	P/HRS	0.00109681221282	pattern2	6	6	0	0	0	0	eptFus1,hetGla2,hg38,myoDav1,myoLuc2,nomLeu3	conCri1,mesAur1,monDom5,panHod1,rn6,sorAra2	-
KMT2C	longevity.cfg.tab	668	L/APSZ	0.00109615903303	pattern2	6	6	0	0	0	0	eptFus1,hetGla2,hg38,myoDav1,myoLuc2,nomLeu3	conCri1,mesAur1,monDom5,panHod1,rn6,sorAra2	-
PPP2R1B	longevity.cfg.tab	326	I/MTV	0.00109564291621	pattern2	6	6	0	0	0	0	eptFus1,hetGla2,hg38,myoDav1,myoLuc2,nomLeu3	conCri1,mesAur1,monDom5,panHod1,rn6,sorAra2	-
NPHS1	longevity.cfg.tab	808	A/DEST	0.00109508971615	pattern2	6	6	0	0	0	0	eptFus1,hetGla2,hg38,myoDav1,myoLuc2,nomLeu3	conCri1,mesAur1,monDom5,panHod1,rn6,sorAra2	-
CEP192	longevity.cfg.tab	380	R/EKQS	0.00109467461494	pattern2	6	6	0	0	0	0	eptFus1,hetGla2,hg38,myoDav1,myoLuc2,nomLeu3	conCri1,mesAur1,monDom5,panHod1,rn6,sorAra2	-
CAMTA2	longevity.cfg.tab	991	M/ILPV	0.00109467461494	pattern2	6	6	0	0	0	0	eptFus1,hetGla2,hg38,myoDav1,myoLuc2,nomLeu3	conCri1,mesAur1,monDom5,panHod1,rn6,sorAra2	-
OBSCN	longevity.cfg.tab	4557	A/DEG	0.00109467461494	pattern2	6	6	0	0	0	0	eptFus1,hetGla2,hg38,myoDav1,myoLuc2,nomLeu3	conCri1,mesAur1,monDom5,panHod1,rn6,sorAra2	-
LRIT2	longevity.cfg.tab	291	M/IKRT	0.00109467461494	pattern2	6	6	0	0	0	0	eptFus1,hetGla2,hg38,myoDav1,myoLuc2,nomLeu3	conCri1,mesAur1,monDom5,panHod1,rn6,sorAra2	-
NDUFA9	longevity.cfg.tab	219	M/INY	0.00109467461494	pattern2	6	6	0	0	0	0	eptFus1,hetGla2,hg38,myoDav1,myoLuc2,nomLeu3	conCri1,mesAur1,monDom5,panHod1,rn6,sorAra2	-
NES	longevity.cfg.tab	866	I/ANPSTV	0.00109467461494	pattern2	6	6	0	0	0	0	eptFus1,hetGla2,hg38,myoDav1,myoLuc2,nomLeu3	conCri1,mesAur1,monDom5,panHod1,rn6,sorAra2	-
COL4A4	longevity.cfg.tab	1655	K/GNRS	0.00109419535718	pattern2	6	6	0	0	0	0	eptFus1,hetGla2,hg38,myoDav1,myoLuc2,nomLeu3	conCri1,mesAur1,monDom5,panHod1,rn6,sorAra2	-
SPAM1	longevity.cfg.tab	132	F/HQY	0.00109382645153	pattern2	6	6	0	0	0	0	eptFus1,hetGla2,hg38,myoDav1,myoLuc2,nomLeu3	conCri1,mesAur1,monDom5,panHod1,rn6,sorAra2	-
CLCA2	longevity.cfg.tab	548	Y/FHN	0.00109206010414	pattern2	6	6	0	0	0	0	eptFus1,hetGla2,hg38,myoDav1,myoLuc2,nomLeu3	conCri1,mesAur1,monDom5,panHod1,rn6,sorAra2	-
ZNF280C	longevity.cfg.tab	83	P/ADSTV	0.00109197753035	pattern2	6	6	0	0	0	0	eptFus1,hetGla2,hg38,myoDav1,myoLuc2,nomLeu3	conCri1,mesAur1,monDom5,panHod1,rn6,sorAra2	-
DHRS4L2	longevity.cfg.tab	123	W/KR	0.00109197753035	pattern2	6	6	0	0	0	0	eptFus1,hetGla2,hg38,myoDav1,myoLuc2,nomLeu3	conCri1,mesAur1,monDom5,panHod1,rn6,sorAra2	-
OR10A2	longevity.cfg.tab	26	M/LT	0.00109180160813	pattern2	6	6	0	0	0	0	eptFus1,hetGla2,hg38,myoDav1,myoLuc2,nomLeu3	conCri1,mesAur1,monDom5,panHod1,rn6,sorAra2	-
EYS	longevity.cfg.tab	1691	L/PQV	0.00109171726781	pattern2	6	6	0	0	0	0	eptFus1,hetGla2,hg38,myoDav1,myoLuc2,nomLeu3	conCri1,mesAur1,monDom5,panHod1,rn6,sorAra2	-
MIA3	longevity.cfg.tab	1009	N/DST	0.00109151688932	pattern2	6	6	0	0	0	0	eptFus1,hetGla2,hg38,myoDav1,myoLuc2,nomLeu3	conCri1,mesAur1,monDom5,panHod1,rn6,sorAra2	-
HLA-DQA1	longevity.cfg.tab	182	A/DENT	0.0010914562373	pattern2	6	6	0	0	0	0	eptFus1,hetGla2,hg38,myoDav1,myoLuc2,nomLeu3	conCri1,mesAur1,monDom5,panHod1,rn6,sorAra2	-
POLA1	longevity.cfg.tab	186	I/MST	0.00109144965574	pattern2	6	6	0	0	0	0	eptFus1,hetGla2,hg38,myoDav1,myoLuc2,nomLeu3	conCri1,mesAur1,monDom5,panHod1,rn6,sorAra2	-
HPS4	longevity.cfg.tab	434	T/MPS	0.00109144965574	pattern2	6	6	0	0	0	0	eptFus1,hetGla2,hg38,myoDav1,myoLuc2,nomLeu3	conCri1,mesAur1,monDom5,panHod1,rn6,sorAra2	-
CEP135	longevity.cfg.tab	1094	A/NTV	0.00109144965574	pattern2	6	6	0	0	0	0	eptFus1,hetGla2,hg38,myoDav1,myoLuc2,nomLeu3	conCri1,mesAur1,monDom5,panHod1,rn6,sorAra2	-
SLC13A4	longevity.cfg.tab	227	H/LPQ	0.00109138989493	pattern2	6	6	0	0	0	0	eptFus1,hetGla2,hg38,myoDav1,myoLuc2,nomLeu3	conCri1,mesAur1,monDom5,panHod1,rn6,sorAra2	-
STAB1	longevity.cfg.tab	659	K/AQT	0.00109138989493	pattern2	6	6	0	0	0	0	eptFus1,hetGla2,hg38,myoDav1,myoLuc2,nomLeu3	conCri1,mesAur1,monDom5,panHod1,rn6,sorAra2	-
ARMCX2	longevity.cfg.tab	80	D/ENSV	0.00109138989493	pattern2	6	6	0	0	0	0	eptFus1,hetGla2,hg38,myoDav1,myoLuc2,nomLeu3	conCri1,mesAur1,monDom5,panHod1,rn6,sorAra2	-
SLIT1	longevity.cfg.tab	122	M/LTV	0.00109122481579	pattern2	6	6	0	0	0	0	eptFus1,hetGla2,hg38,myoDav1,myoLuc2,nomLeu3	conCri1,mesAur1,monDom5,panHod1,rn6,sorAra2	-
COMMD2	longevity.cfg.tab	162	K/HQR	0.00109095854687	pattern2	6	6	0	0	0	0	eptFus1,hetGla2,hg38,myoDav1,myoLuc2,nomLeu3	conCri1,mesAur1,monDom5,panHod1,rn6,sorAra2	-
IFNLR1	longevity.cfg.tab	167	G/EKPR	0.00109089013416	pattern2	6	6	0	0	0	0	eptFus1,hetGla2,hg38,myoDav1,myoLuc2,nomLeu3	conCri1,mesAur1,monDom5,panHod1,rn6,sorAra2	-
PHIP	longevity.cfg.tab	1169	A/GTV	0.00109070416983	pattern2	6	6	0	0	0	0	eptFus1,hetGla2,hg38,myoDav1,myoLuc2,nomLeu3	conCri1,mesAur1,monDom5,panHod1,rn6,sorAra2	-
CFI	longevity.cfg.tab	406	I/LTV	0.00109001979966	pattern2	6	6	0	0	0	0	eptFus1,hetGla2,hg38,myoDav1,myoLuc2,nomLeu3	conCri1,mesAur1,monDom5,panHod1,rn6,sorAra2	-
AKAP11	longevity.cfg.tab	1318	I/FSV	0.00108957595896	pattern2	6	6	0	0	0	0	eptFus1,hetGla2,hg38,myoDav1,myoLuc2,nomLeu3	conCri1,mesAur1,monDom5,panHod1,rn6,sorAra2	-
LAS1L	longevity.cfg.tab	232	G/DER	0.00108810938554	pattern2	6	6	0	0	0	0	eptFus1,hetGla2,hg38,myoDav1,myoLuc2,nomLeu3	conCri1,mesAur1,monDom5,panHod1,rn6,sorAra2	-
CADM2	longevity.cfg.tab	352	I/LMR	0.00108810938554	pattern2	6	6	0	0	0	0	eptFus1,hetGla2,hg38,myoDav1,myoLuc2,nomLeu3	conCri1,mesAur1,monDom5,panHod1,rn6,sorAra2	-
CD14	longevity.cfg.tab	3	A/GMVW	0.00108810938554	pattern2	6	6	0	0	0	0	eptFus1,hetGla2,hg38,myoDav1,myoLuc2,nomLeu3	conCri1,mesAur1,monDom5,panHod1,rn6,sorAra2	-
SEL1L3	longevity.cfg.tab	1098	P/AST	0.00108759465852	pattern2	6	6	0	0	0	0	eptFus1,hetGla2,hg38,myoDav1,myoLuc2,nomLeu3	conCri1,mesAur1,monDom5,panHod1,rn6,sorAra2	-
WDR89	longevity.cfg.tab	352	I/KMRTV	0.00108759465852	pattern2	6	6	0	0	0	0	eptFus1,hetGla2,hg38,myoDav1,myoLuc2,nomLeu3	conCri1,mesAur1,monDom5,panHod1,rn6,sorAra2	-
DLK1	longevity.cfg.tab	125	K/EFHLNT	0.00108752742474	pattern2	6	6	0	0	0	0	eptFus1,hetGla2,hg38,myoDav1,myoLuc2,nomLeu3	conCri1,mesAur1,monDom5,panHod1,rn6,sorAra2	-
SPART	longevity.cfg.tab	69	G/AE	0.00108702765727	pattern2	6	6	0	0	0	0	eptFus1,hetGla2,hg38,myoDav1,myoLuc2,nomLeu3	conCri1,mesAur1,monDom5,panHod1,rn6,sorAra2	-
KCNH4	longevity.cfg.tab	946	S/AGR	0.00108696257419	pattern2	6	6	0	0	0	0	eptFus1,hetGla2,hg38,myoDav1,myoLuc2,nomLeu3	conCri1,mesAur1,monDom5,panHod1,rn6,sorAra2	-
WHRN	longevity.cfg.tab	601	L/PST	0.00108696257419	pattern2	6	6	0	0	0	0	eptFus1,hetGla2,hg38,myoDav1,myoLuc2,nomLeu3	conCri1,mesAur1,monDom5,panHod1,rn6,sorAra2	-
WDR11	longevity.cfg.tab	650	I/ASV	0.00108696257419	pattern2	6	6	0	0	0	0	eptFus1,hetGla2,hg38,myoDav1,myoLuc2,nomLeu3	conCri1,mesAur1,monDom5,panHod1,rn6,sorAra2	-
ARHGAP31	longevity.cfg.tab	1053	S/N	0.00108696257419	pattern1	6	6	0	0	0	0	eptFus1,hetGla2,hg38,myoDav1,myoLuc2,nomLeu3	conCri1,mesAur1,monDom5,panHod1,rn6,sorAra2	-
MROH9	longevity.cfg.tab	806	K/DE	0.00108696257419	pattern2	6	6	0	0	0	0	eptFus1,hetGla2,hg38,myoDav1,myoLuc2,nomLeu3	conCri1,mesAur1,monDom5,panHod1,rn6,sorAra2	-
RBSN	longevity.cfg.tab	714	T/AP	0.00108668186187	pattern2	6	6	0	0	0	0	eptFus1,hetGla2,hg38,myoDav1,myoLuc2,nomLeu3	conCri1,mesAur1,monDom5,panHod1,rn6,sorAra2	-
RFX8	longevity.cfg.tab	206	Q/CHRY	0.00108646798698	pattern2	6	6	0	0	0	0	eptFus1,hetGla2,hg38,myoDav1,myoLuc2,nomLeu3	conCri1,mesAur1,monDom5,panHod1,rn6,sorAra2	-
LRP2	longevity.cfg.tab	4301	Q/KR	0.00108646798698	pattern2	6	6	0	0	0	0	eptFus1,hetGla2,hg38,myoDav1,myoLuc2,nomLeu3	conCri1,mesAur1,monDom5,panHod1,rn6,sorAra2	-
SEMA6B	longevity.cfg.tab	468	S/AGT	0.0010856148164	pattern2	6	6	0	0	0	0	eptFus1,hetGla2,hg38,myoDav1,myoLuc2,nomLeu3	conCri1,mesAur1,monDom5,panHod1,rn6,sorAra2	-
BRCA2	longevity.cfg.tab	1935	M/IKV	0.00108557118386	pattern2	6	6	0	0	0	0	eptFus1,hetGla2,hg38,myoDav1,myoLuc2,nomLeu3	conCri1,mesAur1,monDom5,panHod1,rn6,sorAra2	-
ANGPTL8	longevity.cfg.tab	31	H/QY	0.00108554654488	pattern2	6	6	0	0	0	0	eptFus1,hetGla2,hg38,myoDav1,myoLuc2,nomLeu3	conCri1,mesAur1,monDom5,panHod1,rn6,sorAra2	-
VPS16	longevity.cfg.tab	689	Q/HR	0.00108533525809	pattern2	6	6	0	0	0	0	eptFus1,hetGla2,hg38,myoDav1,myoLuc2,nomLeu3	conCri1,mesAur1,monDom5,panHod1,rn6,sorAra2	-
COL4A3	longevity.cfg.tab	665	H/LQR	0.00108448655963	pattern2	6	6	0	0	0	0	eptFus1,hetGla2,hg38,myoDav1,myoLuc2,nomLeu3	conCri1,mesAur1,monDom5,panHod1,rn6,sorAra2	-
NSD1	longevity.cfg.tab	1496	G/NRS	0.00108416487505	pattern2	6	6	0	0	0	0	eptFus1,hetGla2,hg38,myoDav1,myoLuc2,nomLeu3	conCri1,mesAur1,monDom5,panHod1,rn6,sorAra2	-
HSD17B2	longevity.cfg.tab	281	D/ENT	0.0010825058656	pattern2	6	6	0	0	0	0	eptFus1,hetGla2,hg38,myoDav1,myoLuc2,nomLeu3	conCri1,mesAur1,monDom5,panHod1,rn6,sorAra2	-
GNL2	longevity.cfg.tab	517	A/EIPST	0.00108243734117	pattern2	6	6	0	0	0	0	eptFus1,hetGla2,hg38,myoDav1,myoLuc2,nomLeu3	conCri1,mesAur1,monDom5,panHod1,rn6,sorAra2	-
DNTTIP2	longevity.cfg.tab	355	S/CQRT	0.00108243734117	pattern2	6	6	0	0	0	0	eptFus1,hetGla2,hg38,myoDav1,myoLuc2,nomLeu3	conCri1,mesAur1,monDom5,panHod1,rn6,sorAra2	-
R3HCC1	longevity.cfg.tab	151	T/ADP	0.00108243734117	pattern2	6	6	0	0	0	0	eptFus1,hetGla2,hg38,myoDav1,myoLuc2,nomLeu3	conCri1,mesAur1,monDom5,panHod1,rn6,sorAra2	-
SLC13A2	longevity.cfg.tab	256	A/EGT	0.00108243734117	pattern2	6	6	0	0	0	0	eptFus1,hetGla2,hg38,myoDav1,myoLuc2,nomLeu3	conCri1,mesAur1,monDom5,panHod1,rn6,sorAra2	-
MYO18B	longevity.cfg.tab	2115	I/STV	0.00108135006363	pattern2	6	6	0	0	0	0	eptFus1,hetGla2,hg38,myoDav1,myoLuc2,nomLeu3	conCri1,mesAur1,monDom5,panHod1,rn6,sorAra2	-
WDR63	longevity.cfg.tab	870	T/AKNS	0.00108135006363	pattern2	6	6	0	0	0	0	eptFus1,hetGla2,hg38,myoDav1,myoLuc2,nomLeu3	conCri1,mesAur1,monDom5,panHod1,rn6,sorAra2	-
RBM44	longevity.cfg.tab	533	T/ALPS	0.00108135006363	pattern2	6	6	0	0	0	0	eptFus1,hetGla2,hg38,myoDav1,myoLuc2,nomLeu3	conCri1,mesAur1,monDom5,panHod1,rn6,sorAra2	-
DSC3	longevity.cfg.tab	336	G/NS	0.00108123830848	pattern2	6	6	0	0	0	0	eptFus1,hetGla2,hg38,myoDav1,myoLuc2,nomLeu3	conCri1,mesAur1,monDom5,panHod1,rn6,sorAra2	-
IL23R	longevity.cfg.tab	129	E/KN	0.00108103515952	pattern2	6	6	0	0	0	0	eptFus1,hetGla2,hg38,myoDav1,myoLuc2,nomLeu3	conCri1,mesAur1,monDom5,panHod1,rn6,sorAra2	-
ZXDC	longevity.cfg.tab	705	N/CGS	0.00108081026722	pattern2	6	6	0	0	0	0	eptFus1,hetGla2,hg38,myoDav1,myoLuc2,nomLeu3	conCri1,mesAur1,monDom5,panHod1,rn6,sorAra2	-
USP26	longevity.cfg.tab	443	H/CNRS	0.00107872272039	pattern2	6	6	0	0	0	0	eptFus1,hetGla2,hg38,myoDav1,myoLuc2,nomLeu3	conCri1,mesAur1,monDom5,panHod1,rn6,sorAra2	-
GART	longevity.cfg.tab	266	T/IV	0.00107838480834	pattern2	6	6	0	0	0	0	eptFus1,hetGla2,hg38,myoDav1,myoLuc2,nomLeu3	conCri1,mesAur1,monDom5,panHod1,rn6,sorAra2	-
GLIS1	longevity.cfg.tab	358	A/TV	0.00107747739323	pattern2	6	6	0	0	0	0	eptFus1,hetGla2,hg38,myoDav1,myoLuc2,nomLeu3	conCri1,mesAur1,monDom5,panHod1,rn6,sorAra2	-
GASK1B	longevity.cfg.tab	194	F/LV	0.00107707673089	pattern2	6	6	0	0	0	0	eptFus1,hetGla2,hg38,myoDav1,myoLuc2,nomLeu3	conCri1,mesAur1,monDom5,panHod1,rn6,sorAra2	-
TUB	longevity.cfg.tab	9	F/ALV	0.00107707673089	pattern2	6	6	0	0	0	0	eptFus1,hetGla2,hg38,myoDav1,myoLuc2,nomLeu3	conCri1,mesAur1,monDom5,panHod1,rn6,sorAra2	-
CNGB3	longevity.cfg.tab	771	R/KNS	0.00107701096049	pattern2	6	6	0	0	0	0	eptFus1,hetGla2,hg38,myoDav1,myoLuc2,nomLeu3	conCri1,mesAur1,monDom5,panHod1,rn6,sorAra2	-
CFAP43	longevity.cfg.tab	1106	W/L	0.00107701096049	pattern1	6	6	0	0	0	0	eptFus1,hetGla2,hg38,myoDav1,myoLuc2,nomLeu3	conCri1,mesAur1,monDom5,panHod1,rn6,sorAra2	-
SOX13	longevity.cfg.tab	80	N/DRS	0.00107701096049	pattern2	6	6	0	0	0	0	eptFus1,hetGla2,hg38,myoDav1,myoLuc2,nomLeu3	conCri1,mesAur1,monDom5,panHod1,rn6,sorAra2	-
TCHHL1	longevity.cfg.tab	633	K/DQR	0.00107663020079	pattern2	6	6	0	0	0	0	eptFus1,hetGla2,hg38,myoDav1,myoLuc2,nomLeu3	conCri1,mesAur1,monDom5,panHod1,rn6,sorAra2	-
NECAB3	longevity.cfg.tab	269	H/CFY	0.00107656234546	pattern2	6	6	0	0	0	0	eptFus1,hetGla2,hg38,myoDav1,myoLuc2,nomLeu3	conCri1,mesAur1,monDom5,panHod1,rn6,sorAra2	-
IGSF10	longevity.cfg.tab	408	P/ALS	0.00107655078575	pattern2	6	6	0	0	0	0	eptFus1,hetGla2,hg38,myoDav1,myoLuc2,nomLeu3	conCri1,mesAur1,monDom5,panHod1,rn6,sorAra2	-
CD6	longevity.cfg.tab	492	A/ST	0.00107593528599	pattern2	6	6	0	0	0	0	eptFus1,hetGla2,hg38,myoDav1,myoLuc2,nomLeu3	conCri1,mesAur1,monDom5,panHod1,rn6,sorAra2	-
AHCY	longevity.cfg.tab	300	R/KLVW	0.00107508909738	pattern2	6	6	0	0	0	0	eptFus1,hetGla2,hg38,myoDav1,myoLuc2,nomLeu3	conCri1,mesAur1,monDom5,panHod1,rn6,sorAra2	-
AQR	longevity.cfg.tab	1481	E/AGT	0.00107468529061	pattern2	6	6	0	0	0	0	eptFus1,hetGla2,hg38,myoDav1,myoLuc2,nomLeu3	conCri1,mesAur1,monDom5,panHod1,rn6,sorAra2	-
TTN	longevity.cfg.tab	12005	E/AKTV	0.00107468529061	pattern2	6	6	0	0	0	0	eptFus1,hetGla2,hg38,myoDav1,myoLuc2,nomLeu3	conCri1,mesAur1,monDom5,panHod1,rn6,sorAra2	-
TP53RK	longevity.cfg.tab	134	T/ADNS	0.00107423551012	pattern2	6	6	0	0	0	0	eptFus1,hetGla2,hg38,myoDav1,myoLuc2,nomLeu3	conCri1,mesAur1,monDom5,panHod1,rn6,sorAra2	-
CENPF	longevity.cfg.tab	1023	I/ALT	0.00107408588789	pattern2	6	6	0	0	0	0	eptFus1,hetGla2,hg38,myoDav1,myoLuc2,nomLeu3	conCri1,mesAur1,monDom5,panHod1,rn6,sorAra2	-
BDP1	longevity.cfg.tab	1816	I/LPSTV	0.00107408588789	pattern2	6	6	0	0	0	0	eptFus1,hetGla2,hg38,myoDav1,myoLuc2,nomLeu3	conCri1,mesAur1,monDom5,panHod1,rn6,sorAra2	-
ERRFI1	longevity.cfg.tab	442	T/AMP	0.00107389128505	pattern2	6	6	0	0	0	0	eptFus1,hetGla2,hg38,myoDav1,myoLuc2,nomLeu3	conCri1,mesAur1,monDom5,panHod1,rn6,sorAra2	-
PMS2	longevity.cfg.tab	632	H/CQR	0.00107381517121	pattern2	6	6	0	0	0	0	eptFus1,hetGla2,hg38,myoDav1,myoLuc2,nomLeu3	conCri1,mesAur1,monDom5,panHod1,rn6,sorAra2	-
SLFN5	longevity.cfg.tab	334	A/EITV	0.00107301019262	pattern2	6	6	0	0	0	0	eptFus1,hetGla2,hg38,myoDav1,myoLuc2,nomLeu3	conCri1,mesAur1,monDom5,panHod1,rn6,sorAra2	-
PARP9	longevity.cfg.tab	266	G/AERS	0.00107265574274	pattern2	6	6	0	0	0	0	eptFus1,hetGla2,hg38,myoDav1,myoLuc2,nomLeu3	conCri1,mesAur1,monDom5,panHod1,rn6,sorAra2	-
XRRA1	longevity.cfg.tab	587	D/EHLNV	0.0010725878872	pattern2	6	6	0	0	0	0	eptFus1,hetGla2,hg38,myoDav1,myoLuc2,nomLeu3	conCri1,mesAur1,monDom5,panHod1,rn6,sorAra2	-
SPG11	longevity.cfg.tab	807	M/AILSV	0.00107197988714	pattern2	6	6	0	0	0	0	eptFus1,hetGla2,hg38,myoDav1,myoLuc2,nomLeu3	conCri1,mesAur1,monDom5,panHod1,rn6,sorAra2	-
NIN	longevity.cfg.tab	851	R/CLQ	0.00107177477438	pattern2	6	6	0	0	0	0	eptFus1,hetGla2,hg38,myoDav1,myoLuc2,nomLeu3	conCri1,mesAur1,monDom5,panHod1,rn6,sorAra2	-
PALM3	longevity.cfg.tab	476	A/DEQV	0.00107160469862	pattern2	6	6	0	0	0	0	eptFus1,hetGla2,hg38,myoDav1,myoLuc2,nomLeu3	conCri1,mesAur1,monDom5,panHod1,rn6,sorAra2	-
ARMCX2	longevity.cfg.tab	220	P/AST	0.00107142200928	pattern2	6	6	0	0	0	0	eptFus1,hetGla2,hg38,myoDav1,myoLuc2,nomLeu3	conCri1,mesAur1,monDom5,panHod1,rn6,sorAra2	-
ZFR2	longevity.cfg.tab	701	M/AITV	0.00107135443454	pattern2	6	6	0	0	0	0	eptFus1,hetGla2,hg38,myoDav1,myoLuc2,nomLeu3	conCri1,mesAur1,monDom5,panHod1,rn6,sorAra2	-
FANCD2	longevity.cfg.tab	422	V/IT	0.00107123244664	pattern2	6	6	0	0	0	0	eptFus1,hetGla2,hg38,myoDav1,myoLuc2,nomLeu3	conCri1,mesAur1,monDom5,panHod1,rn6,sorAra2	-
ZDHHC1	longevity.cfg.tab	420	R/HLPS	0.00107109881076	pattern2	6	6	0	0	0	0	eptFus1,hetGla2,hg38,myoDav1,myoLuc2,nomLeu3	conCri1,mesAur1,monDom5,panHod1,rn6,sorAra2	-
SYNE2	longevity.cfg.tab	1668	M/ILTV	0.00107106710057	pattern2	6	6	0	0	0	0	eptFus1,hetGla2,hg38,myoDav1,myoLuc2,nomLeu3	conCri1,mesAur1,monDom5,panHod1,rn6,sorAra2	-
TRIM66	longevity.cfg.tab	717	I/GLMR	0.00107096074156	pattern2	6	6	0	0	0	0	eptFus1,hetGla2,hg38,myoDav1,myoLuc2,nomLeu3	conCri1,mesAur1,monDom5,panHod1,rn6,sorAra2	-
NOX1	longevity.cfg.tab	222	I/ALMT	0.00107089391214	pattern2	6	6	0	0	0	0	eptFus1,hetGla2,hg38,myoDav1,myoLuc2,nomLeu3	conCri1,mesAur1,monDom5,panHod1,rn6,sorAra2	-
PRR14L	longevity.cfg.tab	541	N/DHKQS	0.00107082708271	pattern2	6	6	0	0	0	0	eptFus1,hetGla2,hg38,myoDav1,myoLuc2,nomLeu3	conCri1,mesAur1,monDom5,panHod1,rn6,sorAra2	-
SWI5	longevity.cfg.tab	159	H/CNPQ	0.00107082708271	pattern2	6	6	0	0	0	0	eptFus1,hetGla2,hg38,myoDav1,myoLuc2,nomLeu3	conCri1,mesAur1,monDom5,panHod1,rn6,sorAra2	-
SLCO1B3	longevity.cfg.tab	281	N/IST	0.0010702846346	pattern2	6	6	0	0	0	0	eptFus1,hetGla2,hg38,myoDav1,myoLuc2,nomLeu3	conCri1,mesAur1,monDom5,panHod1,rn6,sorAra2	-
DNAH11	longevity.cfg.tab	3816	L/APQS	0.0010702846346	pattern2	6	6	0	0	0	0	eptFus1,hetGla2,hg38,myoDav1,myoLuc2,nomLeu3	conCri1,mesAur1,monDom5,panHod1,rn6,sorAra2	-
AFP	longevity.cfg.tab	43	A/FLRV	0.00106986429429	pattern2	6	6	0	0	0	0	eptFus1,hetGla2,hg38,myoDav1,myoLuc2,nomLeu3	conCri1,mesAur1,monDom5,panHod1,rn6,sorAra2	-
PRF1	longevity.cfg.tab	385	Q/HK	0.00106961816645	pattern2	6	6	0	0	0	0	eptFus1,hetGla2,hg38,myoDav1,myoLuc2,nomLeu3	conCri1,mesAur1,monDom5,panHod1,rn6,sorAra2	-
C3orf20	longevity.cfg.tab	3	I/ALV	0.00106955093078	pattern2	6	6	0	0	0	0	eptFus1,hetGla2,hg38,myoDav1,myoLuc2,nomLeu3	conCri1,mesAur1,monDom5,panHod1,rn6,sorAra2	-
ABCA13	longevity.cfg.tab	1404	Y/CFHV	0.00106955093078	pattern2	6	6	0	0	0	0	eptFus1,hetGla2,hg38,myoDav1,myoLuc2,nomLeu3	conCri1,mesAur1,monDom5,panHod1,rn6,sorAra2	-
TRIP11	longevity.cfg.tab	736	N/DHRS	0.00106955093078	pattern2	6	6	0	0	0	0	eptFus1,hetGla2,hg38,myoDav1,myoLuc2,nomLeu3	conCri1,mesAur1,monDom5,panHod1,rn6,sorAra2	-
RPUSD2	longevity.cfg.tab	466	V/AIMPT	0.00106872426595	pattern2	6	6	0	0	0	0	eptFus1,hetGla2,hg38,myoDav1,myoLuc2,nomLeu3	conCri1,mesAur1,monDom5,panHod1,rn6,sorAra2	-
ADAM20	longevity.cfg.tab	417	A/GPS	0.00106872426595	pattern2	6	6	0	0	0	0	eptFus1,hetGla2,hg38,myoDav1,myoLuc2,nomLeu3	conCri1,mesAur1,monDom5,panHod1,rn6,sorAra2	-
ADAM20	longevity.cfg.tab	549	N/KRS	0.00106872426595	pattern2	6	6	0	0	0	0	eptFus1,hetGla2,hg38,myoDav1,myoLuc2,nomLeu3	conCri1,mesAur1,monDom5,panHod1,rn6,sorAra2	-
DDX60	longevity.cfg.tab	960	F/AHSY	0.00106865560835	pattern2	6	6	0	0	0	0	eptFus1,hetGla2,hg38,myoDav1,myoLuc2,nomLeu3	conCri1,mesAur1,monDom5,panHod1,rn6,sorAra2	-
SYNJ2	longevity.cfg.tab	1277	V/AIST	0.00106856319627	pattern2	6	6	0	0	0	0	eptFus1,hetGla2,hg38,myoDav1,myoLuc2,nomLeu3	conCri1,mesAur1,monDom5,panHod1,rn6,sorAra2	-
CXCL1	longevity.cfg.tab	53	P/FL	0.00106773085331	pattern2	6	6	0	0	0	0	eptFus1,hetGla2,hg38,myoDav1,myoLuc2,nomLeu3	conCri1,mesAur1,monDom5,panHod1,rn6,sorAra2	-
ASAH2	longevity.cfg.tab	86	V/AIMT	0.00106705873247	pattern2	6	6	0	0	0	0	eptFus1,hetGla2,hg38,myoDav1,myoLuc2,nomLeu3	conCri1,mesAur1,monDom5,panHod1,rn6,sorAra2	-
NOL9	longevity.cfg.tab	275	Q/CEHR	0.0010668959375	pattern2	6	6	0	0	0	0	eptFus1,hetGla2,hg38,myoDav1,myoLuc2,nomLeu3	conCri1,mesAur1,monDom5,panHod1,rn6,sorAra2	-
WDR75	longevity.cfg.tab	333	F/CRSY	0.00106623095777	pattern2	6	6	0	0	0	0	eptFus1,hetGla2,hg38,myoDav1,myoLuc2,nomLeu3	conCri1,mesAur1,monDom5,panHod1,rn6,sorAra2	-
TBXAS1	longevity.cfg.tab	168	R/HLP	0.00106575280915	pattern2	6	6	0	0	0	0	eptFus1,hetGla2,hg38,myoDav1,myoLuc2,nomLeu3	conCri1,mesAur1,monDom5,panHod1,rn6,sorAra2	-
RGS20	longevity.cfg.tab	56	F/CIST	0.00106571440583	pattern2	6	6	0	0	0	0	eptFus1,hetGla2,hg38,myoDav1,myoLuc2,nomLeu3	conCri1,mesAur1,monDom5,panHod1,rn6,sorAra2	-
TTN	longevity.cfg.tab	11669	V/ILQT	0.00106571440583	pattern2	6	6	0	0	0	0	eptFus1,hetGla2,hg38,myoDav1,myoLuc2,nomLeu3	conCri1,mesAur1,monDom5,panHod1,rn6,sorAra2	-
HBS1L	longevity.cfg.tab	75	F/I	0.00106568355897	pattern1	6	6	0	0	0	0	eptFus1,hetGla2,hg38,myoDav1,myoLuc2,nomLeu3	conCri1,mesAur1,monDom5,panHod1,rn6,sorAra2	-
NCEH1	longevity.cfg.tab	343	V/LM	0.00106507415812	pattern2	6	6	0	0	0	0	eptFus1,hetGla2,hg38,myoDav1,myoLuc2,nomLeu3	conCri1,mesAur1,monDom5,panHod1,rn6,sorAra2	-
ZNF518A	longevity.cfg.tab	1372	H/QR	0.00106507415812	pattern2	6	6	0	0	0	0	eptFus1,hetGla2,hg38,myoDav1,myoLuc2,nomLeu3	conCri1,mesAur1,monDom5,panHod1,rn6,sorAra2	-
CYB5A	longevity.cfg.tab	89	P/DS	0.00106466890404	pattern2	6	6	0	0	0	0	eptFus1,hetGla2,hg38,myoDav1,myoLuc2,nomLeu3	conCri1,mesAur1,monDom5,panHod1,rn6,sorAra2	-
MMS19	longevity.cfg.tab	789	G/AS	0.00106437582295	pattern2	6	6	0	0	0	0	eptFus1,hetGla2,hg38,myoDav1,myoLuc2,nomLeu3	conCri1,mesAur1,monDom5,panHod1,rn6,sorAra2	-
STAB2	longevity.cfg.tab	333	R/KQT	0.00106431797144	pattern2	6	6	0	0	0	0	eptFus1,hetGla2,hg38,myoDav1,myoLuc2,nomLeu3	conCri1,mesAur1,monDom5,panHod1,rn6,sorAra2	-
FRAS1	longevity.cfg.tab	2131	H/ANPQR	0.0010634552666	pattern2	6	6	0	0	0	0	eptFus1,hetGla2,hg38,myoDav1,myoLuc2,nomLeu3	conCri1,mesAur1,monDom5,panHod1,rn6,sorAra2	-
FANCM	longevity.cfg.tab	417	C/GKRST	0.00106305196852	pattern2	6	6	0	0	0	0	eptFus1,hetGla2,hg38,myoDav1,myoLuc2,nomLeu3	conCri1,mesAur1,monDom5,panHod1,rn6,sorAra2	-
PCDHB2	longevity.cfg.tab	354	I/FNT	0.00106224755374	pattern2	6	6	0	0	0	0	eptFus1,hetGla2,hg38,myoDav1,myoLuc2,nomLeu3	conCri1,mesAur1,monDom5,panHod1,rn6,sorAra2	-
MICAL1	longevity.cfg.tab	910	A/FST	0.00106224755374	pattern2	6	6	0	0	0	0	eptFus1,hetGla2,hg38,myoDav1,myoLuc2,nomLeu3	conCri1,mesAur1,monDom5,panHod1,rn6,sorAra2	-
HMCN2	longevity.cfg.tab	4075	R/KQST	0.00106224755374	pattern2	6	6	0	0	0	0	eptFus1,hetGla2,hg38,myoDav1,myoLuc2,nomLeu3	conCri1,mesAur1,monDom5,panHod1,rn6,sorAra2	-
SAMD15	longevity.cfg.tab	237	P/ALS	0.00106190215431	pattern2	6	6	0	0	0	0	eptFus1,hetGla2,hg38,myoDav1,myoLuc2,nomLeu3	conCri1,mesAur1,monDom5,panHod1,rn6,sorAra2	-
SFTPC	longevity.cfg.tab	148	A/EPS	0.00106190215431	pattern2	6	6	0	0	0	0	eptFus1,hetGla2,hg38,myoDav1,myoLuc2,nomLeu3	conCri1,mesAur1,monDom5,panHod1,rn6,sorAra2	-
MYO18B	longevity.cfg.tab	2139	M/AETV	0.00105946834088	pattern2	6	6	0	0	0	0	eptFus1,hetGla2,hg38,myoDav1,myoLuc2,nomLeu3	conCri1,mesAur1,monDom5,panHod1,rn6,sorAra2	-
ALS2CL	longevity.cfg.tab	560	A/IST	0.00105863008271	pattern2	6	6	0	0	0	0	eptFus1,hetGla2,hg38,myoDav1,myoLuc2,nomLeu3	conCri1,mesAur1,monDom5,panHod1,rn6,sorAra2	-
PKHD1L1	longevity.cfg.tab	2149	T/AMRS	0.00105858328309	pattern2	6	6	0	0	0	0	eptFus1,hetGla2,hg38,myoDav1,myoLuc2,nomLeu3	conCri1,mesAur1,monDom5,panHod1,rn6,sorAra2	-
SVEP1	longevity.cfg.tab	2892	T/APSV	0.001058562846	pattern2	6	6	0	0	0	0	eptFus1,hetGla2,hg38,myoDav1,myoLuc2,nomLeu3	conCri1,mesAur1,monDom5,panHod1,rn6,sorAra2	-
RAB3IP	longevity.cfg.tab	43	S/P	0.00105834208162	pattern1	6	6	0	0	0	0	eptFus1,hetGla2,hg38,myoDav1,myoLuc2,nomLeu3	conCri1,mesAur1,monDom5,panHod1,rn6,sorAra2	-
DHRS4L1	longevity.cfg.tab	96	M/EKT	0.0010576592006	pattern2	6	6	0	0	0	0	eptFus1,hetGla2,hg38,myoDav1,myoLuc2,nomLeu3	conCri1,mesAur1,monDom5,panHod1,rn6,sorAra2	-
PLEKHG2	longevity.cfg.tab	929	I/LNPRS	0.0010573064285	pattern2	6	6	0	0	0	0	eptFus1,hetGla2,hg38,myoDav1,myoLuc2,nomLeu3	conCri1,mesAur1,monDom5,panHod1,rn6,sorAra2	-
IQCN	longevity.cfg.tab	317	V/LMPST	0.0010573064285	pattern2	6	6	0	0	0	0	eptFus1,hetGla2,hg38,myoDav1,myoLuc2,nomLeu3	conCri1,mesAur1,monDom5,panHod1,rn6,sorAra2	-
MYLK	longevity.cfg.tab	509	M/ARSTV	0.00105723885259	pattern2	6	6	0	0	0	0	eptFus1,hetGla2,hg38,myoDav1,myoLuc2,nomLeu3	conCri1,mesAur1,monDom5,panHod1,rn6,sorAra2	-
C8B	longevity.cfg.tab	220	D/ANQS	0.00105723885259	pattern2	6	6	0	0	0	0	eptFus1,hetGla2,hg38,myoDav1,myoLuc2,nomLeu3	conCri1,mesAur1,monDom5,panHod1,rn6,sorAra2	-
SLFN5	longevity.cfg.tab	8	T/LMPV	0.0010571494076	pattern2	6	6	0	0	0	0	eptFus1,hetGla2,hg38,myoDav1,myoLuc2,nomLeu3	conCri1,mesAur1,monDom5,panHod1,rn6,sorAra2	-
MGAM2	longevity.cfg.tab	1041	R/AEKSTV	0.0010571494076	pattern2	6	6	0	0	0	0	eptFus1,hetGla2,hg38,myoDav1,myoLuc2,nomLeu3	conCri1,mesAur1,monDom5,panHod1,rn6,sorAra2	-
GAS2L2	longevity.cfg.tab	169	Q/HRY	0.00105712609384	pattern2	6	6	0	0	0	0	eptFus1,hetGla2,hg38,myoDav1,myoLuc2,nomLeu3	conCri1,mesAur1,monDom5,panHod1,rn6,sorAra2	-
C15orf39	longevity.cfg.tab	559	G/RS	0.00105703673869	pattern2	6	6	0	0	0	0	eptFus1,hetGla2,hg38,myoDav1,myoLuc2,nomLeu3	conCri1,mesAur1,monDom5,panHod1,rn6,sorAra2	-
TUBGCP6	longevity.cfg.tab	174	I/AV	0.00105601351895	pattern2	6	6	0	0	0	0	eptFus1,hetGla2,hg38,myoDav1,myoLuc2,nomLeu3	conCri1,mesAur1,monDom5,panHod1,rn6,sorAra2	-
ZNFX1	longevity.cfg.tab	747	Y/H	0.00105601351895	pattern1	6	6	0	0	0	0	eptFus1,hetGla2,hg38,myoDav1,myoLuc2,nomLeu3	conCri1,mesAur1,monDom5,panHod1,rn6,sorAra2	-
NEK3	longevity.cfg.tab	153	N/KS	0.00105601351895	pattern2	6	6	0	0	0	0	eptFus1,hetGla2,hg38,myoDav1,myoLuc2,nomLeu3	conCri1,mesAur1,monDom5,panHod1,rn6,sorAra2	-
INTS6L	longevity.cfg.tab	758	T/AS	0.00105601351895	pattern2	6	6	0	0	0	0	eptFus1,hetGla2,hg38,myoDav1,myoLuc2,nomLeu3	conCri1,mesAur1,monDom5,panHod1,rn6,sorAra2	-
CSPG4	longevity.cfg.tab	1777	Q/DE	0.00105601351895	pattern2	6	6	0	0	0	0	eptFus1,hetGla2,hg38,myoDav1,myoLuc2,nomLeu3	conCri1,mesAur1,monDom5,panHod1,rn6,sorAra2	-
ZMYND12	longevity.cfg.tab	340	Q/HKPY	0.00105561701834	pattern2	6	6	0	0	0	0	eptFus1,hetGla2,hg38,myoDav1,myoLuc2,nomLeu3	conCri1,mesAur1,monDom5,panHod1,rn6,sorAra2	-
MAN2A1	longevity.cfg.tab	740	E/AIK	0.00105486781314	pattern2	6	6	0	0	0	0	eptFus1,hetGla2,hg38,myoDav1,myoLuc2,nomLeu3	conCri1,mesAur1,monDom5,panHod1,rn6,sorAra2	-
MPPE1	longevity.cfg.tab	235	G/ENR	0.00105464016177	pattern2	6	6	0	0	0	0	eptFus1,hetGla2,hg38,myoDav1,myoLuc2,nomLeu3	conCri1,mesAur1,monDom5,panHod1,rn6,sorAra2	-
C15orf39	longevity.cfg.tab	961	R/K	0.00105439501695	pattern1	6	6	0	0	0	0	eptFus1,hetGla2,hg38,myoDav1,myoLuc2,nomLeu3	conCri1,mesAur1,monDom5,panHod1,rn6,sorAra2	-
GLIS1	longevity.cfg.tab	416	L/IM	0.00105439501695	pattern2	6	6	0	0	0	0	eptFus1,hetGla2,hg38,myoDav1,myoLuc2,nomLeu3	conCri1,mesAur1,monDom5,panHod1,rn6,sorAra2	-
PCDHGB5	longevity.cfg.tab	481	Q/HL	0.00105395123539	pattern2	6	6	0	0	0	0	eptFus1,hetGla2,hg38,myoDav1,myoLuc2,nomLeu3	conCri1,mesAur1,monDom5,panHod1,rn6,sorAra2	-
C11orf65	longevity.cfg.tab	68	H/NQ	0.00105365280652	pattern2	6	6	0	0	0	0	eptFus1,hetGla2,hg38,myoDav1,myoLuc2,nomLeu3	conCri1,mesAur1,monDom5,panHod1,rn6,sorAra2	-
GGCT	longevity.cfg.tab	38	A/EV	0.00105365280652	pattern2	6	6	0	0	0	0	eptFus1,hetGla2,hg38,myoDav1,myoLuc2,nomLeu3	conCri1,mesAur1,monDom5,panHod1,rn6,sorAra2	-
WNK2	longevity.cfg.tab	642	A/GLTV	0.00105339324389	pattern2	6	6	0	0	0	0	eptFus1,hetGla2,hg38,myoDav1,myoLuc2,nomLeu3	conCri1,mesAur1,monDom5,panHod1,rn6,sorAra2	-
NUTM1	longevity.cfg.tab	490	L/SW	0.00105333326981	pattern2	6	6	0	0	0	0	eptFus1,hetGla2,hg38,myoDav1,myoLuc2,nomLeu3	conCri1,mesAur1,monDom5,panHod1,rn6,sorAra2	-
EVPL	longevity.cfg.tab	1236	D/E	0.00105333326981	pattern1	6	6	0	0	0	0	eptFus1,hetGla2,hg38,myoDav1,myoLuc2,nomLeu3	conCri1,mesAur1,monDom5,panHod1,rn6,sorAra2	-
ENPP3	longevity.cfg.tab	416	S/NT	0.00105333326981	pattern2	6	6	0	0	0	0	eptFus1,hetGla2,hg38,myoDav1,myoLuc2,nomLeu3	conCri1,mesAur1,monDom5,panHod1,rn6,sorAra2	-
ALKBH1	longevity.cfg.tab	369	F/ALMPS	0.00105323767069	pattern2	6	6	0	0	0	0	eptFus1,hetGla2,hg38,myoDav1,myoLuc2,nomLeu3	conCri1,mesAur1,monDom5,panHod1,rn6,sorAra2	-
TTI2	longevity.cfg.tab	504	Y/CGNQS	0.00105317083938	pattern2	6	6	0	0	0	0	eptFus1,hetGla2,hg38,myoDav1,myoLuc2,nomLeu3	conCri1,mesAur1,monDom5,panHod1,rn6,sorAra2	-
MAJIN	longevity.cfg.tab	119	I/RTV	0.00105317083938	pattern2	6	6	0	0	0	0	eptFus1,hetGla2,hg38,myoDav1,myoLuc2,nomLeu3	conCri1,mesAur1,monDom5,panHod1,rn6,sorAra2	-
FAM71D	longevity.cfg.tab	80	H/FILNP	0.00105307497362	pattern2	6	6	0	0	0	0	eptFus1,hetGla2,hg38,myoDav1,myoLuc2,nomLeu3	conCri1,mesAur1,monDom5,panHod1,rn6,sorAra2	-
IRF9	longevity.cfg.tab	73	T/AIMQS	0.00105307497362	pattern2	6	6	0	0	0	0	eptFus1,hetGla2,hg38,myoDav1,myoLuc2,nomLeu3	conCri1,mesAur1,monDom5,panHod1,rn6,sorAra2	-
ANKRD31	longevity.cfg.tab	166	A/FSV	0.00105297526705	pattern2	6	6	0	0	0	0	eptFus1,hetGla2,hg38,myoDav1,myoLuc2,nomLeu3	conCri1,mesAur1,monDom5,panHod1,rn6,sorAra2	-
FAM208B	longevity.cfg.tab	1864	G/AENS	0.00105217743115	pattern2	6	6	0	0	0	0	eptFus1,hetGla2,hg38,myoDav1,myoLuc2,nomLeu3	conCri1,mesAur1,monDom5,panHod1,rn6,sorAra2	-
MANEA	longevity.cfg.tab	283	T/APS	0.00105210432775	pattern2	6	6	0	0	0	0	eptFus1,hetGla2,hg38,myoDav1,myoLuc2,nomLeu3	conCri1,mesAur1,monDom5,panHod1,rn6,sorAra2	-
TDRD15	longevity.cfg.tab	765	Y/CFHS	0.00105095140472	pattern2	6	6	0	0	0	0	eptFus1,hetGla2,hg38,myoDav1,myoLuc2,nomLeu3	conCri1,mesAur1,monDom5,panHod1,rn6,sorAra2	-
STARD9	longevity.cfg.tab	3709	T/AGIMV	0.00105080195353	pattern2	6	6	0	0	0	0	eptFus1,hetGla2,hg38,myoDav1,myoLuc2,nomLeu3	conCri1,mesAur1,monDom5,panHod1,rn6,sorAra2	-
LDLRAD2	longevity.cfg.tab	257	R/GLPW	0.00105061414179	pattern2	6	6	0	0	0	0	eptFus1,hetGla2,hg38,myoDav1,myoLuc2,nomLeu3	conCri1,mesAur1,monDom5,panHod1,rn6,sorAra2	-
SERGEF	longevity.cfg.tab	252	V/EKLM	0.00105060219962	pattern2	6	6	0	0	0	0	eptFus1,hetGla2,hg38,myoDav1,myoLuc2,nomLeu3	conCri1,mesAur1,monDom5,panHod1,rn6,sorAra2	-
MLIP	longevity.cfg.tab	591	T/AIMRV	0.00105060066425	pattern2	6	6	0	0	0	0	eptFus1,hetGla2,hg38,myoDav1,myoLuc2,nomLeu3	conCri1,mesAur1,monDom5,panHod1,rn6,sorAra2	-
TLR1	longevity.cfg.tab	11	M/GILV	0.00105050447439	pattern2	6	6	0	0	0	0	eptFus1,hetGla2,hg38,myoDav1,myoLuc2,nomLeu3	conCri1,mesAur1,monDom5,panHod1,rn6,sorAra2	-
ATG4C	longevity.cfg.tab	276	A/DINPT	0.00105044543711	pattern2	6	6	0	0	0	0	eptFus1,hetGla2,hg38,myoDav1,myoLuc2,nomLeu3	conCri1,mesAur1,monDom5,panHod1,rn6,sorAra2	-
ANKRD31	longevity.cfg.tab	1490	T/IMSV	0.00104961188266	pattern2	6	6	0	0	0	0	eptFus1,hetGla2,hg38,myoDav1,myoLuc2,nomLeu3	conCri1,mesAur1,monDom5,panHod1,rn6,sorAra2	-
SPPL2C	longevity.cfg.tab	311	P/AILSV	0.00104954430617	pattern2	6	6	0	0	0	0	eptFus1,hetGla2,hg38,myoDav1,myoLuc2,nomLeu3	conCri1,mesAur1,monDom5,panHod1,rn6,sorAra2	-
SPATA18	longevity.cfg.tab	108	E/DS	0.00104950361953	pattern2	6	6	0	0	0	0	eptFus1,hetGla2,hg38,myoDav1,myoLuc2,nomLeu3	conCri1,mesAur1,monDom5,panHod1,rn6,sorAra2	-
ANGPT4	longevity.cfg.tab	244	R/GNS	0.00104943852172	pattern2	6	6	0	0	0	0	eptFus1,hetGla2,hg38,myoDav1,myoLuc2,nomLeu3	conCri1,mesAur1,monDom5,panHod1,rn6,sorAra2	-
MAP3K9	longevity.cfg.tab	939	L/IPT	0.00104943852172	pattern2	6	6	0	0	0	0	eptFus1,hetGla2,hg38,myoDav1,myoLuc2,nomLeu3	conCri1,mesAur1,monDom5,panHod1,rn6,sorAra2	-
BEND2	longevity.cfg.tab	684	C/LR	0.00104943852172	pattern2	6	6	0	0	0	0	eptFus1,hetGla2,hg38,myoDav1,myoLuc2,nomLeu3	conCri1,mesAur1,monDom5,panHod1,rn6,sorAra2	-
AFP	longevity.cfg.tab	228	N/K	0.00104943852172	pattern1	6	6	0	0	0	0	eptFus1,hetGla2,hg38,myoDav1,myoLuc2,nomLeu3	conCri1,mesAur1,monDom5,panHod1,rn6,sorAra2	-
TOPAZ1	longevity.cfg.tab	903	T/AGIV	0.00104943852172	pattern2	6	6	0	0	0	0	eptFus1,hetGla2,hg38,myoDav1,myoLuc2,nomLeu3	conCri1,mesAur1,monDom5,panHod1,rn6,sorAra2	-
HYDIN	longevity.cfg.tab	3310	H/NQ	0.00104943852172	pattern2	6	6	0	0	0	0	eptFus1,hetGla2,hg38,myoDav1,myoLuc2,nomLeu3	conCri1,mesAur1,monDom5,panHod1,rn6,sorAra2	-
LAT	longevity.cfg.tab	238	L/PQRTV	0.00104919153047	pattern2	6	6	0	0	0	0	eptFus1,hetGla2,hg38,myoDav1,myoLuc2,nomLeu3	conCri1,mesAur1,monDom5,panHod1,rn6,sorAra2	-
C1S	longevity.cfg.tab	683	T/AGIQV	0.00104912395397	pattern2	6	6	0	0	0	0	eptFus1,hetGla2,hg38,myoDav1,myoLuc2,nomLeu3	conCri1,mesAur1,monDom5,panHod1,rn6,sorAra2	-
STAG3	longevity.cfg.tab	1149	F/HMPSV	0.00104912395397	pattern2	6	6	0	0	0	0	eptFus1,hetGla2,hg38,myoDav1,myoLuc2,nomLeu3	conCri1,mesAur1,monDom5,panHod1,rn6,sorAra2	-
UGT1A7	longevity.cfg.tab	112	S/AEP	0.00104905273499	pattern2	6	6	0	0	0	0	eptFus1,hetGla2,hg38,myoDav1,myoLuc2,nomLeu3	conCri1,mesAur1,monDom5,panHod1,rn6,sorAra2	-
STXBP4	longevity.cfg.tab	8	V/AGIR	0.00104905273499	pattern2	6	6	0	0	0	0	eptFus1,hetGla2,hg38,myoDav1,myoLuc2,nomLeu3	conCri1,mesAur1,monDom5,panHod1,rn6,sorAra2	-
ZP2	longevity.cfg.tab	69	T/FMNP	0.00104905273499	pattern2	6	6	0	0	0	0	eptFus1,hetGla2,hg38,myoDav1,myoLuc2,nomLeu3	conCri1,mesAur1,monDom5,panHod1,rn6,sorAra2	-
MAN2A1	longevity.cfg.tab	478	R/KNS	0.00104826540039	pattern2	6	6	0	0	0	0	eptFus1,hetGla2,hg38,myoDav1,myoLuc2,nomLeu3	conCri1,mesAur1,monDom5,panHod1,rn6,sorAra2	-
SLC38A2	longevity.cfg.tab	414	L/FIV	0.00104778341708	pattern2	6	6	0	0	0	0	eptFus1,hetGla2,hg38,myoDav1,myoLuc2,nomLeu3	conCri1,mesAur1,monDom5,panHod1,rn6,sorAra2	-
ICE2	longevity.cfg.tab	106	S/ACNT	0.00104746113776	pattern2	6	6	0	0	0	0	eptFus1,hetGla2,hg38,myoDav1,myoLuc2,nomLeu3	conCri1,mesAur1,monDom5,panHod1,rn6,sorAra2	-
ALPK2	longevity.cfg.tab	1081	V/AIT	0.0010472178727	pattern2	6	6	0	0	0	0	eptFus1,hetGla2,hg38,myoDav1,myoLuc2,nomLeu3	conCri1,mesAur1,monDom5,panHod1,rn6,sorAra2	-
PDGFRB	longevity.cfg.tab	266	D/EGN	0.00104707523373	pattern2	6	6	0	0	0	0	eptFus1,hetGla2,hg38,myoDav1,myoLuc2,nomLeu3	conCri1,mesAur1,monDom5,panHod1,rn6,sorAra2	-
AP3B2	longevity.cfg.tab	773	G/AER	0.00104705110737	pattern2	6	6	0	0	0	0	eptFus1,hetGla2,hg38,myoDav1,myoLuc2,nomLeu3	conCri1,mesAur1,monDom5,panHod1,rn6,sorAra2	-
PKHD1	longevity.cfg.tab	2467	M/ILRT	0.00104592910369	pattern2	6	6	0	0	0	0	eptFus1,hetGla2,hg38,myoDav1,myoLuc2,nomLeu3	conCri1,mesAur1,monDom5,panHod1,rn6,sorAra2	-
UGT1A4	longevity.cfg.tab	107	K/MQTV	0.00104586152695	pattern2	6	6	0	0	0	0	eptFus1,hetGla2,hg38,myoDav1,myoLuc2,nomLeu3	conCri1,mesAur1,monDom5,panHod1,rn6,sorAra2	-
ZNF407	longevity.cfg.tab	1371	I/FTV	0.00104558368754	pattern2	6	6	0	0	0	0	eptFus1,hetGla2,hg38,myoDav1,myoLuc2,nomLeu3	conCri1,mesAur1,monDom5,panHod1,rn6,sorAra2	-
PDE4C	longevity.cfg.tab	93	A/IPST	0.00104533766398	pattern2	6	6	0	0	0	0	eptFus1,hetGla2,hg38,myoDav1,myoLuc2,nomLeu3	conCri1,mesAur1,monDom5,panHod1,rn6,sorAra2	-
ASAH2	longevity.cfg.tab	10	T/AIS	0.00104485804508	pattern2	6	6	0	0	0	0	eptFus1,hetGla2,hg38,myoDav1,myoLuc2,nomLeu3	conCri1,mesAur1,monDom5,panHod1,rn6,sorAra2	-
GPR182	longevity.cfg.tab	20	S/GNPRT	0.00104479168503	pattern2	6	6	0	0	0	0	eptFus1,hetGla2,hg38,myoDav1,myoLuc2,nomLeu3	conCri1,mesAur1,monDom5,panHod1,rn6,sorAra2	-
LDHA	longevity.cfg.tab	23	F/KLPV	0.00104441008081	pattern2	6	6	0	0	0	0	eptFus1,hetGla2,hg38,myoDav1,myoLuc2,nomLeu3	conCri1,mesAur1,monDom5,panHod1,rn6,sorAra2	-
TCEANC	longevity.cfg.tab	133	M/AGKT	0.00104441008081	pattern2	6	6	0	0	0	0	eptFus1,hetGla2,hg38,myoDav1,myoLuc2,nomLeu3	conCri1,mesAur1,monDom5,panHod1,rn6,sorAra2	-
CEP192	longevity.cfg.tab	82	A/DLST	0.00104434284314	pattern2	6	6	0	0	0	0	eptFus1,hetGla2,hg38,myoDav1,myoLuc2,nomLeu3	conCri1,mesAur1,monDom5,panHod1,rn6,sorAra2	-
HDHD5	longevity.cfg.tab	404	N/DHRS	0.00104434284314	pattern2	6	6	0	0	0	0	eptFus1,hetGla2,hg38,myoDav1,myoLuc2,nomLeu3	conCri1,mesAur1,monDom5,panHod1,rn6,sorAra2	-
OSMR	longevity.cfg.tab	708	F/LSTV	0.00104434284314	pattern2	6	6	0	0	0	0	eptFus1,hetGla2,hg38,myoDav1,myoLuc2,nomLeu3	conCri1,mesAur1,monDom5,panHod1,rn6,sorAra2	-
OR1J1	longevity.cfg.tab	89	L/HIKQ	0.00104419688971	pattern2	6	6	0	0	0	0	eptFus1,hetGla2,hg38,myoDav1,myoLuc2,nomLeu3	conCri1,mesAur1,monDom5,panHod1,rn6,sorAra2	-
LUZP1	longevity.cfg.tab	1023	M/LTV	0.00104417204609	pattern2	6	6	0	0	0	0	eptFus1,hetGla2,hg38,myoDav1,myoLuc2,nomLeu3	conCri1,mesAur1,monDom5,panHod1,rn6,sorAra2	-
SPATA17	longevity.cfg.tab	306	S/LMT	0.00104382759678	pattern2	6	6	0	0	0	0	eptFus1,hetGla2,hg38,myoDav1,myoLuc2,nomLeu3	conCri1,mesAur1,monDom5,panHod1,rn6,sorAra2	-
STARD9	longevity.cfg.tab	1708	V/AGI	0.00104382102564	pattern2	6	6	0	0	0	0	eptFus1,hetGla2,hg38,myoDav1,myoLuc2,nomLeu3	conCri1,mesAur1,monDom5,panHod1,rn6,sorAra2	-
CLHC1	longevity.cfg.tab	254	S/HIRT	0.00104353668696	pattern2	6	6	0	0	0	0	eptFus1,hetGla2,hg38,myoDav1,myoLuc2,nomLeu3	conCri1,mesAur1,monDom5,panHod1,rn6,sorAra2	-
FSIP2	longevity.cfg.tab	6557	T/MRS	0.00104346824774	pattern2	6	6	0	0	0	0	eptFus1,hetGla2,hg38,myoDav1,myoLuc2,nomLeu3	conCri1,mesAur1,monDom5,panHod1,rn6,sorAra2	-
RECQL	longevity.cfg.tab	618	N/GHSTY	0.00104346824774	pattern2	6	6	0	0	0	0	eptFus1,hetGla2,hg38,myoDav1,myoLuc2,nomLeu3	conCri1,mesAur1,monDom5,panHod1,rn6,sorAra2	-
ADAM12	longevity.cfg.tab	904	T/AINS	0.00104338167914	pattern2	6	6	0	0	0	0	eptFus1,hetGla2,hg38,myoDav1,myoLuc2,nomLeu3	conCri1,mesAur1,monDom5,panHod1,rn6,sorAra2	-
ATG2A	longevity.cfg.tab	911	A/DPT	0.00104337316243	pattern2	6	6	0	0	0	0	eptFus1,hetGla2,hg38,myoDav1,myoLuc2,nomLeu3	conCri1,mesAur1,monDom5,panHod1,rn6,sorAra2	-
NRDE2	longevity.cfg.tab	400	V/AILT	0.00104337316243	pattern2	6	6	0	0	0	0	eptFus1,hetGla2,hg38,myoDav1,myoLuc2,nomLeu3	conCri1,mesAur1,monDom5,panHod1,rn6,sorAra2	-
NUP85	longevity.cfg.tab	201	I/LTV	0.00104303118049	pattern2	6	6	0	0	0	0	eptFus1,hetGla2,hg38,myoDav1,myoLuc2,nomLeu3	conCri1,mesAur1,monDom5,panHod1,rn6,sorAra2	-
VILL	longevity.cfg.tab	243	N/DST	0.00104296540294	pattern2	6	6	0	0	0	0	eptFus1,hetGla2,hg38,myoDav1,myoLuc2,nomLeu3	conCri1,mesAur1,monDom5,panHod1,rn6,sorAra2	-
NOBOX	longevity.cfg.tab	116	R/KQ	0.00104296540294	pattern2	6	6	0	0	0	0	eptFus1,hetGla2,hg38,myoDav1,myoLuc2,nomLeu3	conCri1,mesAur1,monDom5,panHod1,rn6,sorAra2	-
SPHKAP	longevity.cfg.tab	372	D/AEGKY	0.00104296540294	pattern2	6	6	0	0	0	0	eptFus1,hetGla2,hg38,myoDav1,myoLuc2,nomLeu3	conCri1,mesAur1,monDom5,panHod1,rn6,sorAra2	-
KLF10	longevity.cfg.tab	236	V/ALT	0.00104292889775	pattern2	6	6	0	0	0	0	eptFus1,hetGla2,hg38,myoDav1,myoLuc2,nomLeu3	conCri1,mesAur1,monDom5,panHod1,rn6,sorAra2	-
TNF	longevity.cfg.tab	215	D/EKS	0.00104273693748	pattern2	6	6	0	0	0	0	eptFus1,hetGla2,hg38,myoDav1,myoLuc2,nomLeu3	conCri1,mesAur1,monDom5,panHod1,rn6,sorAra2	-
GPR119	longevity.cfg.tab	303	F/CIL	0.001042453063	pattern2	6	6	0	0	0	0	eptFus1,hetGla2,hg38,myoDav1,myoLuc2,nomLeu3	conCri1,mesAur1,monDom5,panHod1,rn6,sorAra2	-
FYB1	longevity.cfg.tab	23	T/AGP	0.001042453063	pattern2	6	6	0	0	0	0	eptFus1,hetGla2,hg38,myoDav1,myoLuc2,nomLeu3	conCri1,mesAur1,monDom5,panHod1,rn6,sorAra2	-
ARMCX4	longevity.cfg.tab	426	M/AKLT	0.00104239840308	pattern2	6	6	0	0	0	0	eptFus1,hetGla2,hg38,myoDav1,myoLuc2,nomLeu3	conCri1,mesAur1,monDom5,panHod1,rn6,sorAra2	-
TRIP11	longevity.cfg.tab	750	N/HKST	0.00104238619411	pattern2	6	6	0	0	0	0	eptFus1,hetGla2,hg38,myoDav1,myoLuc2,nomLeu3	conCri1,mesAur1,monDom5,panHod1,rn6,sorAra2	-
TBC1D8B	longevity.cfg.tab	1056	K/DEGNQ	0.00104233082615	pattern2	6	6	0	0	0	0	eptFus1,hetGla2,hg38,myoDav1,myoLuc2,nomLeu3	conCri1,mesAur1,monDom5,panHod1,rn6,sorAra2	-
TRIM14	longevity.cfg.tab	166	S/CDRTV	0.00104231895632	pattern2	6	6	0	0	0	0	eptFus1,hetGla2,hg38,myoDav1,myoLuc2,nomLeu3	conCri1,mesAur1,monDom5,panHod1,rn6,sorAra2	-
PLCZ1	longevity.cfg.tab	36	Y/FGLNT	0.00104231895632	pattern2	6	6	0	0	0	0	eptFus1,hetGla2,hg38,myoDav1,myoLuc2,nomLeu3	conCri1,mesAur1,monDom5,panHod1,rn6,sorAra2	-
ASXL1	longevity.cfg.tab	1030	K/EGQR	0.00104197804786	pattern2	6	6	0	0	0	0	eptFus1,hetGla2,hg38,myoDav1,myoLuc2,nomLeu3	conCri1,mesAur1,monDom5,panHod1,rn6,sorAra2	-
INTS1	longevity.cfg.tab	1605	L/PQT	0.00104196821285	pattern2	6	6	0	0	0	0	eptFus1,hetGla2,hg38,myoDav1,myoLuc2,nomLeu3	conCri1,mesAur1,monDom5,panHod1,rn6,sorAra2	-
NR1H3	longevity.cfg.tab	31	A/DGPV	0.00104191047092	pattern2	6	6	0	0	0	0	eptFus1,hetGla2,hg38,myoDav1,myoLuc2,nomLeu3	conCri1,mesAur1,monDom5,panHod1,rn6,sorAra2	-
VILL	longevity.cfg.tab	357	G/NPRS	0.00104185313986	pattern2	6	6	0	0	0	0	eptFus1,hetGla2,hg38,myoDav1,myoLuc2,nomLeu3	conCri1,mesAur1,monDom5,panHod1,rn6,sorAra2	-
GPATCH3	longevity.cfg.tab	399	E/GKRS	0.00104185313986	pattern2	6	6	0	0	0	0	eptFus1,hetGla2,hg38,myoDav1,myoLuc2,nomLeu3	conCri1,mesAur1,monDom5,panHod1,rn6,sorAra2	-
FAN1	longevity.cfg.tab	366	G/ERSW	0.0010416576721	pattern2	6	6	0	0	0	0	eptFus1,hetGla2,hg38,myoDav1,myoLuc2,nomLeu3	conCri1,mesAur1,monDom5,panHod1,rn6,sorAra2	-
FAM187B	longevity.cfg.tab	17	F/APSY	0.0010416576721	pattern2	6	6	0	0	0	0	eptFus1,hetGla2,hg38,myoDav1,myoLuc2,nomLeu3	conCri1,mesAur1,monDom5,panHod1,rn6,sorAra2	-
MAST4	longevity.cfg.tab	2248	V/AEMST	0.00104158958267	pattern2	6	6	0	0	0	0	eptFus1,hetGla2,hg38,myoDav1,myoLuc2,nomLeu3	conCri1,mesAur1,monDom5,panHod1,rn6,sorAra2	-
MEPCE	longevity.cfg.tab	410	R/CLQS	0.00104150880037	pattern2	6	6	0	0	0	0	eptFus1,hetGla2,hg38,myoDav1,myoLuc2,nomLeu3	conCri1,mesAur1,monDom5,panHod1,rn6,sorAra2	-
ROBO4	longevity.cfg.tab	993	C/GPRS	0.00104139613433	pattern2	6	6	0	0	0	0	eptFus1,hetGla2,hg38,myoDav1,myoLuc2,nomLeu3	conCri1,mesAur1,monDom5,panHod1,rn6,sorAra2	-
ADCY9	longevity.cfg.tab	1298	T/ASV	0.00104130403584	pattern2	6	6	0	0	0	0	eptFus1,hetGla2,hg38,myoDav1,myoLuc2,nomLeu3	conCri1,mesAur1,monDom5,panHod1,rn6,sorAra2	-
METTL18	longevity.cfg.tab	117	I/LMTV	0.00104095572471	pattern2	6	6	0	0	0	0	eptFus1,hetGla2,hg38,myoDav1,myoLuc2,nomLeu3	conCri1,mesAur1,monDom5,panHod1,rn6,sorAra2	-
KDELC2	longevity.cfg.tab	493	I/LPSTV	0.00104095572471	pattern2	6	6	0	0	0	0	eptFus1,hetGla2,hg38,myoDav1,myoLuc2,nomLeu3	conCri1,mesAur1,monDom5,panHod1,rn6,sorAra2	-
ZNF407	longevity.cfg.tab	333	I/FPT	0.00104090820179	pattern2	6	6	0	0	0	0	eptFus1,hetGla2,hg38,myoDav1,myoLuc2,nomLeu3	conCri1,mesAur1,monDom5,panHod1,rn6,sorAra2	-
KCNH6	longevity.cfg.tab	910	H/LPSZ	0.00104090820179	pattern2	6	6	0	0	0	0	eptFus1,hetGla2,hg38,myoDav1,myoLuc2,nomLeu3	conCri1,mesAur1,monDom5,panHod1,rn6,sorAra2	-
MGAM2	longevity.cfg.tab	79	N/AKQS	0.00104090820179	pattern2	6	6	0	0	0	0	eptFus1,hetGla2,hg38,myoDav1,myoLuc2,nomLeu3	conCri1,mesAur1,monDom5,panHod1,rn6,sorAra2	-
ABCA6	longevity.cfg.tab	828	D/AGPSV	0.0010408888923	pattern2	6	6	0	0	0	0	eptFus1,hetGla2,hg38,myoDav1,myoLuc2,nomLeu3	conCri1,mesAur1,monDom5,panHod1,rn6,sorAra2	-
ECT2L	longevity.cfg.tab	593	A/RTV	0.00104088127713	pattern2	6	6	0	0	0	0	eptFus1,hetGla2,hg38,myoDav1,myoLuc2,nomLeu3	conCri1,mesAur1,monDom5,panHod1,rn6,sorAra2	-
ST18	longevity.cfg.tab	288	M/GTV	0.0010405878608	pattern2	6	6	0	0	0	0	eptFus1,hetGla2,hg38,myoDav1,myoLuc2,nomLeu3	conCri1,mesAur1,monDom5,panHod1,rn6,sorAra2	-
IL1B	longevity.cfg.tab	75	K/HNQS	0.00104055474483	pattern2	6	6	0	0	0	0	eptFus1,hetGla2,hg38,myoDav1,myoLuc2,nomLeu3	conCri1,mesAur1,monDom5,panHod1,rn6,sorAra2	-
SLCO6A1	longevity.cfg.tab	140	T/GHIPS	0.00104048784611	pattern2	6	6	0	0	0	0	eptFus1,hetGla2,hg38,myoDav1,myoLuc2,nomLeu3	conCri1,mesAur1,monDom5,panHod1,rn6,sorAra2	-
ANKLE1	longevity.cfg.tab	403	V/CGLS	0.00104048750697	pattern2	6	6	0	0	0	0	eptFus1,hetGla2,hg38,myoDav1,myoLuc2,nomLeu3	conCri1,mesAur1,monDom5,panHod1,rn6,sorAra2	-
PLG	longevity.cfg.tab	643	N/AIKLP	0.0010404202691	pattern2	6	6	0	0	0	0	eptFus1,hetGla2,hg38,myoDav1,myoLuc2,nomLeu3	conCri1,mesAur1,monDom5,panHod1,rn6,sorAra2	-
C6orf47	longevity.cfg.tab	77	P/ADFST	0.00104017475463	pattern2	6	6	0	0	0	0	eptFus1,hetGla2,hg38,myoDav1,myoLuc2,nomLeu3	conCri1,mesAur1,monDom5,panHod1,rn6,sorAra2	-
RBM12B	longevity.cfg.tab	240	V/ADINS	0.00104017475463	pattern2	6	6	0	0	0	0	eptFus1,hetGla2,hg38,myoDav1,myoLuc2,nomLeu3	conCri1,mesAur1,monDom5,panHod1,rn6,sorAra2	-
IARS	longevity.cfg.tab	117	N/KR	0.00104012725502	pattern2	6	6	0	0	0	0	eptFus1,hetGla2,hg38,myoDav1,myoLuc2,nomLeu3	conCri1,mesAur1,monDom5,panHod1,rn6,sorAra2	-
RTTN	longevity.cfg.tab	1626	I/AV	0.00104012725502	pattern2	6	6	0	0	0	0	eptFus1,hetGla2,hg38,myoDav1,myoLuc2,nomLeu3	conCri1,mesAur1,monDom5,panHod1,rn6,sorAra2	-
CEP152	longevity.cfg.tab	64	P/LT	0.0010400609049	pattern2	6	6	0	0	0	0	eptFus1,hetGla2,hg38,myoDav1,myoLuc2,nomLeu3	conCri1,mesAur1,monDom5,panHod1,rn6,sorAra2	-
FUCA1	longevity.cfg.tab	84	G/AKQR	0.0010400609049	pattern2	6	6	0	0	0	0	eptFus1,hetGla2,hg38,myoDav1,myoLuc2,nomLeu3	conCri1,mesAur1,monDom5,panHod1,rn6,sorAra2	-
CUBN	longevity.cfg.tab	846	H/RSY	0.00103964913431	pattern2	6	6	0	0	0	0	eptFus1,hetGla2,hg38,myoDav1,myoLuc2,nomLeu3	conCri1,mesAur1,monDom5,panHod1,rn6,sorAra2	-
ERAL1	longevity.cfg.tab	91	M/AV	0.00103901682193	pattern2	6	6	0	0	0	0	eptFus1,hetGla2,hg38,myoDav1,myoLuc2,nomLeu3	conCri1,mesAur1,monDom5,panHod1,rn6,sorAra2	-
BST1	longevity.cfg.tab	233	N/HIK	0.00103867140413	pattern2	6	6	0	0	0	0	eptFus1,hetGla2,hg38,myoDav1,myoLuc2,nomLeu3	conCri1,mesAur1,monDom5,panHod1,rn6,sorAra2	-
AMER1	longevity.cfg.tab	102	A/DISTV	0.00103860505394	pattern2	6	6	0	0	0	0	eptFus1,hetGla2,hg38,myoDav1,myoLuc2,nomLeu3	conCri1,mesAur1,monDom5,panHod1,rn6,sorAra2	-
ADAT3	longevity.cfg.tab	366	T/APSV	0.00103721945567	pattern2	6	6	0	0	0	0	eptFus1,hetGla2,hg38,myoDav1,myoLuc2,nomLeu3	conCri1,mesAur1,monDom5,panHod1,rn6,sorAra2	-
ZNF518B	longevity.cfg.tab	16	H/CNPR	0.00103684992046	pattern2	6	6	0	0	0	0	eptFus1,hetGla2,hg38,myoDav1,myoLuc2,nomLeu3	conCri1,mesAur1,monDom5,panHod1,rn6,sorAra2	-
ICAM1	longevity.cfg.tab	252	A/EITV	0.00103672970864	pattern2	6	6	0	0	0	0	eptFus1,hetGla2,hg38,myoDav1,myoLuc2,nomLeu3	conCri1,mesAur1,monDom5,panHod1,rn6,sorAra2	-
ART5	longevity.cfg.tab	79	R/HKPQ	0.00103669325353	pattern2	6	6	0	0	0	0	eptFus1,hetGla2,hg38,myoDav1,myoLuc2,nomLeu3	conCri1,mesAur1,monDom5,panHod1,rn6,sorAra2	-
ADPRHL2	longevity.cfg.tab	212	K/EQ	0.00103664560958	pattern2	6	6	0	0	0	0	eptFus1,hetGla2,hg38,myoDav1,myoLuc2,nomLeu3	conCri1,mesAur1,monDom5,panHod1,rn6,sorAra2	-
DNAH10	longevity.cfg.tab	137	H/AEGQS	0.00103629429909	pattern2	6	6	0	0	0	0	eptFus1,hetGla2,hg38,myoDav1,myoLuc2,nomLeu3	conCri1,mesAur1,monDom5,panHod1,rn6,sorAra2	-
TEX2	longevity.cfg.tab	435	V/AFILT	0.00103618438556	pattern2	6	6	0	0	0	0	eptFus1,hetGla2,hg38,myoDav1,myoLuc2,nomLeu3	conCri1,mesAur1,monDom5,panHod1,rn6,sorAra2	-
LRP2	longevity.cfg.tab	2864	S/HKRT	0.00103587131504	pattern2	6	6	0	0	0	0	eptFus1,hetGla2,hg38,myoDav1,myoLuc2,nomLeu3	conCri1,mesAur1,monDom5,panHod1,rn6,sorAra2	-
CEP126	longevity.cfg.tab	832	I/LMSTV	0.00103443072434	pattern2	6	6	0	0	0	0	eptFus1,hetGla2,hg38,myoDav1,myoLuc2,nomLeu3	conCri1,mesAur1,monDom5,panHod1,rn6,sorAra2	-
ADCY6	longevity.cfg.tab	819	M/V	0.0010338755041	pattern1	6	6	0	0	0	0	eptFus1,hetGla2,hg38,myoDav1,myoLuc2,nomLeu3	conCri1,mesAur1,monDom5,panHod1,rn6,sorAra2	-
TEFM	longevity.cfg.tab	291	S/MT	0.0010338755041	pattern2	6	6	0	0	0	0	eptFus1,hetGla2,hg38,myoDav1,myoLuc2,nomLeu3	conCri1,mesAur1,monDom5,panHod1,rn6,sorAra2	-
ATAD5	longevity.cfg.tab	1018	N/DS	0.0010338755041	pattern2	6	6	0	0	0	0	eptFus1,hetGla2,hg38,myoDav1,myoLuc2,nomLeu3	conCri1,mesAur1,monDom5,panHod1,rn6,sorAra2	-
SGO2	longevity.cfg.tab	615	V/AIR	0.0010338755041	pattern2	6	6	0	0	0	0	eptFus1,hetGla2,hg38,myoDav1,myoLuc2,nomLeu3	conCri1,mesAur1,monDom5,panHod1,rn6,sorAra2	-
TMUB1	longevity.cfg.tab	86	T/ADMRV	0.00103359916795	pattern2	6	6	0	0	0	0	eptFus1,hetGla2,hg38,myoDav1,myoLuc2,nomLeu3	conCri1,mesAur1,monDom5,panHod1,rn6,sorAra2	-
RPS6KL1	longevity.cfg.tab	327	L/HPSV	0.00103359916795	pattern2	6	6	0	0	0	0	eptFus1,hetGla2,hg38,myoDav1,myoLuc2,nomLeu3	conCri1,mesAur1,monDom5,panHod1,rn6,sorAra2	-
PKHD1	longevity.cfg.tab	3741	A/STV	0.00103344333511	pattern2	6	6	0	0	0	0	eptFus1,hetGla2,hg38,myoDav1,myoLuc2,nomLeu3	conCri1,mesAur1,monDom5,panHod1,rn6,sorAra2	-
MTMR12	longevity.cfg.tab	288	I/ALNTV	0.00103344333511	pattern2	6	6	0	0	0	0	eptFus1,hetGla2,hg38,myoDav1,myoLuc2,nomLeu3	conCri1,mesAur1,monDom5,panHod1,rn6,sorAra2	-
HEATR4	longevity.cfg.tab	4	Q/EHKL	0.00103337650211	pattern2	6	6	0	0	0	0	eptFus1,hetGla2,hg38,myoDav1,myoLuc2,nomLeu3	conCri1,mesAur1,monDom5,panHod1,rn6,sorAra2	-
POLRMT	longevity.cfg.tab	524	A/EGKLT	0.00103317683744	pattern2	6	6	0	0	0	0	eptFus1,hetGla2,hg38,myoDav1,myoLuc2,nomLeu3	conCri1,mesAur1,monDom5,panHod1,rn6,sorAra2	-
FANCM	longevity.cfg.tab	968	I/ALTV	0.00103236338921	pattern2	6	6	0	0	0	0	eptFus1,hetGla2,hg38,myoDav1,myoLuc2,nomLeu3	conCri1,mesAur1,monDom5,panHod1,rn6,sorAra2	-
MTUS2	longevity.cfg.tab	274	H/CNQR	0.00103236338921	pattern2	6	6	0	0	0	0	eptFus1,hetGla2,hg38,myoDav1,myoLuc2,nomLeu3	conCri1,mesAur1,monDom5,panHod1,rn6,sorAra2	-
CHRNA9	longevity.cfg.tab	384	A/PST	0.00103219850205	pattern2	6	6	0	0	0	0	eptFus1,hetGla2,hg38,myoDav1,myoLuc2,nomLeu3	conCri1,mesAur1,monDom5,panHod1,rn6,sorAra2	-
ZNF280C	longevity.cfg.tab	521	K/GR	0.00103108386964	pattern2	6	6	0	0	0	0	eptFus1,hetGla2,hg38,myoDav1,myoLuc2,nomLeu3	conCri1,mesAur1,monDom5,panHod1,rn6,sorAra2	-
IFT74	longevity.cfg.tab	467	H/QT	0.00103078339001	pattern2	6	6	0	0	0	0	eptFus1,hetGla2,hg38,myoDav1,myoLuc2,nomLeu3	conCri1,mesAur1,monDom5,panHod1,rn6,sorAra2	-
MACC1	longevity.cfg.tab	307	M/ILV	0.00103078339001	pattern2	6	6	0	0	0	0	eptFus1,hetGla2,hg38,myoDav1,myoLuc2,nomLeu3	conCri1,mesAur1,monDom5,panHod1,rn6,sorAra2	-
CCDC97	longevity.cfg.tab	59	N/DKS	0.00102977481614	pattern2	6	6	0	0	0	0	eptFus1,hetGla2,hg38,myoDav1,myoLuc2,nomLeu3	conCri1,mesAur1,monDom5,panHod1,rn6,sorAra2	-
PLA2G4D	longevity.cfg.tab	15	G/DER	0.00102977178985	pattern2	6	6	0	0	0	0	eptFus1,hetGla2,hg38,myoDav1,myoLuc2,nomLeu3	conCri1,mesAur1,monDom5,panHod1,rn6,sorAra2	-
ZC3H12D	longevity.cfg.tab	71	R/CHLQ	0.00102977178985	pattern2	6	6	0	0	0	0	eptFus1,hetGla2,hg38,myoDav1,myoLuc2,nomLeu3	conCri1,mesAur1,monDom5,panHod1,rn6,sorAra2	-
ARHGEF2	longevity.cfg.tab	791	A/GPV	0.0010293011292	pattern2	6	6	0	0	0	0	eptFus1,hetGla2,hg38,myoDav1,myoLuc2,nomLeu3	conCri1,mesAur1,monDom5,panHod1,rn6,sorAra2	-
MMP8	longevity.cfg.tab	164	Q/AKPR	0.00102924301214	pattern2	6	6	0	0	0	0	eptFus1,hetGla2,hg38,myoDav1,myoLuc2,nomLeu3	conCri1,mesAur1,monDom5,panHod1,rn6,sorAra2	-
PRKDC	longevity.cfg.tab	1704	G/DEN	0.00102924301214	pattern2	6	6	0	0	0	0	eptFus1,hetGla2,hg38,myoDav1,myoLuc2,nomLeu3	conCri1,mesAur1,monDom5,panHod1,rn6,sorAra2	-
ALDH7A1	longevity.cfg.tab	84	V/ILM	0.00102918450847	pattern2	6	6	0	0	0	0	eptFus1,hetGla2,hg38,myoDav1,myoLuc2,nomLeu3	conCri1,mesAur1,monDom5,panHod1,rn6,sorAra2	-
NOS2	longevity.cfg.tab	575	R/KQ	0.00102912051936	pattern2	6	6	0	0	0	0	eptFus1,hetGla2,hg38,myoDav1,myoLuc2,nomLeu3	conCri1,mesAur1,monDom5,panHod1,rn6,sorAra2	-
ICAM1	longevity.cfg.tab	290	A/STV	0.00102908663153	pattern2	6	6	0	0	0	0	eptFus1,hetGla2,hg38,myoDav1,myoLuc2,nomLeu3	conCri1,mesAur1,monDom5,panHod1,rn6,sorAra2	-
USP26	longevity.cfg.tab	566	I/LTV	0.00102852432355	pattern2	6	6	0	0	0	0	eptFus1,hetGla2,hg38,myoDav1,myoLuc2,nomLeu3	conCri1,mesAur1,monDom5,panHod1,rn6,sorAra2	-
TMEM192	longevity.cfg.tab	227	I/GLSV	0.0010284360781	pattern2	6	6	0	0	0	0	eptFus1,hetGla2,hg38,myoDav1,myoLuc2,nomLeu3	conCri1,mesAur1,monDom5,panHod1,rn6,sorAra2	-
ANKRD26	longevity.cfg.tab	1302	V/AGIT	0.0010283692448	pattern2	6	6	0	0	0	0	eptFus1,hetGla2,hg38,myoDav1,myoLuc2,nomLeu3	conCri1,mesAur1,monDom5,panHod1,rn6,sorAra2	-
FLYWCH1	longevity.cfg.tab	237	K/IQRY	0.00102830241149	pattern2	6	6	0	0	0	0	eptFus1,hetGla2,hg38,myoDav1,myoLuc2,nomLeu3	conCri1,mesAur1,monDom5,panHod1,rn6,sorAra2	-
C7orf61	longevity.cfg.tab	31	T/AGPSV	0.00102830241149	pattern2	6	6	0	0	0	0	eptFus1,hetGla2,hg38,myoDav1,myoLuc2,nomLeu3	conCri1,mesAur1,monDom5,panHod1,rn6,sorAra2	-
UACA	longevity.cfg.tab	843	N/EHLS	0.0010278323647	pattern2	6	6	0	0	0	0	eptFus1,hetGla2,hg38,myoDav1,myoLuc2,nomLeu3	conCri1,mesAur1,monDom5,panHod1,rn6,sorAra2	-
PRMT9	longevity.cfg.tab	320	I/ASTV	0.00102771859887	pattern2	6	6	0	0	0	0	eptFus1,hetGla2,hg38,myoDav1,myoLuc2,nomLeu3	conCri1,mesAur1,monDom5,panHod1,rn6,sorAra2	-
ODAPH	longevity.cfg.tab	65	H/LPR	0.001027695089	pattern2	6	6	0	0	0	0	eptFus1,hetGla2,hg38,myoDav1,myoLuc2,nomLeu3	conCri1,mesAur1,monDom5,panHod1,rn6,sorAra2	-
ATP1A4	longevity.cfg.tab	86	T/AISV	0.00102753219752	pattern2	6	6	0	0	0	0	eptFus1,hetGla2,hg38,myoDav1,myoLuc2,nomLeu3	conCri1,mesAur1,monDom5,panHod1,rn6,sorAra2	-
MACF1	longevity.cfg.tab	1728	M/LSTV	0.00102741003163	pattern2	6	6	0	0	0	0	eptFus1,hetGla2,hg38,myoDav1,myoLuc2,nomLeu3	conCri1,mesAur1,monDom5,panHod1,rn6,sorAra2	-
FAM208B	longevity.cfg.tab	328	M/ALTV	0.00102671348881	pattern2	6	6	0	0	0	0	eptFus1,hetGla2,hg38,myoDav1,myoLuc2,nomLeu3	conCri1,mesAur1,monDom5,panHod1,rn6,sorAra2	-
NFATC2	longevity.cfg.tab	129	M/GIV	0.00102641669855	pattern2	6	6	0	0	0	0	eptFus1,hetGla2,hg38,myoDav1,myoLuc2,nomLeu3	conCri1,mesAur1,monDom5,panHod1,rn6,sorAra2	-
MLH3	longevity.cfg.tab	1132	V/AF	0.00102636517158	pattern2	6	6	0	0	0	0	eptFus1,hetGla2,hg38,myoDav1,myoLuc2,nomLeu3	conCri1,mesAur1,monDom5,panHod1,rn6,sorAra2	-
FER1L5	longevity.cfg.tab	1050	R/KMS	0.00102636517158	pattern2	6	6	0	0	0	0	eptFus1,hetGla2,hg38,myoDav1,myoLuc2,nomLeu3	conCri1,mesAur1,monDom5,panHod1,rn6,sorAra2	-
C2orf16	longevity.cfg.tab	1192	P/AHLST	0.00102629833816	pattern2	6	6	0	0	0	0	eptFus1,hetGla2,hg38,myoDav1,myoLuc2,nomLeu3	conCri1,mesAur1,monDom5,panHod1,rn6,sorAra2	-
ZBTB38	longevity.cfg.tab	604	V/I	0.001026158518	pattern1	6	6	0	0	0	0	eptFus1,hetGla2,hg38,myoDav1,myoLuc2,nomLeu3	conCri1,mesAur1,monDom5,panHod1,rn6,sorAra2	-
AKAP14	longevity.cfg.tab	148	A/LMSTV	0.00102611635217	pattern2	6	6	0	0	0	0	eptFus1,hetGla2,hg38,myoDav1,myoLuc2,nomLeu3	conCri1,mesAur1,monDom5,panHod1,rn6,sorAra2	-
IL18R1	longevity.cfg.tab	142	S/DMNPT	0.00102601685427	pattern2	6	6	0	0	0	0	eptFus1,hetGla2,hg38,myoDav1,myoLuc2,nomLeu3	conCri1,mesAur1,monDom5,panHod1,rn6,sorAra2	-
XKR8	longevity.cfg.tab	313	I/RSTV	0.00102595002083	pattern2	6	6	0	0	0	0	eptFus1,hetGla2,hg38,myoDav1,myoLuc2,nomLeu3	conCri1,mesAur1,monDom5,panHod1,rn6,sorAra2	-
C11orf16	longevity.cfg.tab	268	H/LPQY	0.00102595002083	pattern2	6	6	0	0	0	0	eptFus1,hetGla2,hg38,myoDav1,myoLuc2,nomLeu3	conCri1,mesAur1,monDom5,panHod1,rn6,sorAra2	-
LARS2	longevity.cfg.tab	807	R/KNQST	0.00102591191846	pattern2	6	6	0	0	0	0	eptFus1,hetGla2,hg38,myoDav1,myoLuc2,nomLeu3	conCri1,mesAur1,monDom5,panHod1,rn6,sorAra2	-
TCAF2	longevity.cfg.tab	222	C/APRST	0.00102588318738	pattern2	6	6	0	0	0	0	eptFus1,hetGla2,hg38,myoDav1,myoLuc2,nomLeu3	conCri1,mesAur1,monDom5,panHod1,rn6,sorAra2	-
ENTPD1	longevity.cfg.tab	307	T/DFKNS	0.00102588318738	pattern2	6	6	0	0	0	0	eptFus1,hetGla2,hg38,myoDav1,myoLuc2,nomLeu3	conCri1,mesAur1,monDom5,panHod1,rn6,sorAra2	-
EPHB3	longevity.cfg.tab	386	S/ALMPV	0.00102588318738	pattern2	6	6	0	0	0	0	eptFus1,hetGla2,hg38,myoDav1,myoLuc2,nomLeu3	conCri1,mesAur1,monDom5,panHod1,rn6,sorAra2	-
TAOK2	longevity.cfg.tab	845	I/ALMT	0.00102531093926	pattern2	6	6	0	0	0	0	eptFus1,hetGla2,hg38,myoDav1,myoLuc2,nomLeu3	conCri1,mesAur1,monDom5,panHod1,rn6,sorAra2	-
CC2D1A	longevity.cfg.tab	333	T/MPSV	0.00102531093926	pattern2	6	6	0	0	0	0	eptFus1,hetGla2,hg38,myoDav1,myoLuc2,nomLeu3	conCri1,mesAur1,monDom5,panHod1,rn6,sorAra2	-
PPP1R3A	longevity.cfg.tab	411	M/GLTV	0.00102524410578	pattern2	6	6	0	0	0	0	eptFus1,hetGla2,hg38,myoDav1,myoLuc2,nomLeu3	conCri1,mesAur1,monDom5,panHod1,rn6,sorAra2	-
CCDC77	longevity.cfg.tab	295	I/LMTV	0.00102497185663	pattern2	6	6	0	0	0	0	eptFus1,hetGla2,hg38,myoDav1,myoLuc2,nomLeu3	conCri1,mesAur1,monDom5,panHod1,rn6,sorAra2	-
TROAP	longevity.cfg.tab	609	V/AEFGP	0.00102490399703	pattern2	6	6	0	0	0	0	eptFus1,hetGla2,hg38,myoDav1,myoLuc2,nomLeu3	conCri1,mesAur1,monDom5,panHod1,rn6,sorAra2	-
ZC3HAV1	longevity.cfg.tab	430	N/AKTY	0.00102489578815	pattern2	6	6	0	0	0	0	eptFus1,hetGla2,hg38,myoDav1,myoLuc2,nomLeu3	conCri1,mesAur1,monDom5,panHod1,rn6,sorAra2	-
BOD1L1	longevity.cfg.tab	1160	T/AGMP	0.00102489578815	pattern2	6	6	0	0	0	0	eptFus1,hetGla2,hg38,myoDav1,myoLuc2,nomLeu3	conCri1,mesAur1,monDom5,panHod1,rn6,sorAra2	-
WNK3	longevity.cfg.tab	530	A/GPV	0.00102454747044	pattern2	6	6	0	0	0	0	eptFus1,hetGla2,hg38,myoDav1,myoLuc2,nomLeu3	conCri1,mesAur1,monDom5,panHod1,rn6,sorAra2	-
CIITA	longevity.cfg.tab	128	I/FSTV	0.00102454747044	pattern2	6	6	0	0	0	0	eptFus1,hetGla2,hg38,myoDav1,myoLuc2,nomLeu3	conCri1,mesAur1,monDom5,panHod1,rn6,sorAra2	-
SLC1A5	longevity.cfg.tab	405	Q/GHKN	0.00102454747044	pattern2	6	6	0	0	0	0	eptFus1,hetGla2,hg38,myoDav1,myoLuc2,nomLeu3	conCri1,mesAur1,monDom5,panHod1,rn6,sorAra2	-
KIAA1549	longevity.cfg.tab	884	T/MRSV	0.00102448063693	pattern2	6	6	0	0	0	0	eptFus1,hetGla2,hg38,myoDav1,myoLuc2,nomLeu3	conCri1,mesAur1,monDom5,panHod1,rn6,sorAra2	-
QRICH2	longevity.cfg.tab	992	D/EGHV	0.00102441380342	pattern2	6	6	0	0	0	0	eptFus1,hetGla2,hg38,myoDav1,myoLuc2,nomLeu3	conCri1,mesAur1,monDom5,panHod1,rn6,sorAra2	-
SGO1	longevity.cfg.tab	197	H/ADNTY	0.00102441380342	pattern2	6	6	0	0	0	0	eptFus1,hetGla2,hg38,myoDav1,myoLuc2,nomLeu3	conCri1,mesAur1,monDom5,panHod1,rn6,sorAra2	-
LRRC72	longevity.cfg.tab	274	G/ADEKV	0.00102405028489	pattern2	6	6	0	0	0	0	eptFus1,hetGla2,hg38,myoDav1,myoLuc2,nomLeu3	conCri1,mesAur1,monDom5,panHod1,rn6,sorAra2	-
MS4A13	longevity.cfg.tab	75	T/ALV	0.00102404526788	pattern2	6	6	0	0	0	0	eptFus1,hetGla2,hg38,myoDav1,myoLuc2,nomLeu3	conCri1,mesAur1,monDom5,panHod1,rn6,sorAra2	-
IL12RB1	longevity.cfg.tab	408	G/ADET	0.00102368671624	pattern2	6	6	0	0	0	0	eptFus1,hetGla2,hg38,myoDav1,myoLuc2,nomLeu3	conCri1,mesAur1,monDom5,panHod1,rn6,sorAra2	-
TSPYL1	longevity.cfg.tab	204	A/GLPV	0.00102361817708	pattern2	6	6	0	0	0	0	eptFus1,hetGla2,hg38,myoDav1,myoLuc2,nomLeu3	conCri1,mesAur1,monDom5,panHod1,rn6,sorAra2	-
LAMP2	longevity.cfg.tab	77	I/ADSTV	0.00102335937666	pattern2	6	6	0	0	0	0	eptFus1,hetGla2,hg38,myoDav1,myoLuc2,nomLeu3	conCri1,mesAur1,monDom5,panHod1,rn6,sorAra2	-
LIPA	longevity.cfg.tab	302	Q/GHNY	0.00102300351213	pattern2	6	6	0	0	0	0	eptFus1,hetGla2,hg38,myoDav1,myoLuc2,nomLeu3	conCri1,mesAur1,monDom5,panHod1,rn6,sorAra2	-
MUC5B	longevity.cfg.tab	5669	Q/AEGNR	0.00102300351213	pattern2	6	6	0	0	0	0	eptFus1,hetGla2,hg38,myoDav1,myoLuc2,nomLeu3	conCri1,mesAur1,monDom5,panHod1,rn6,sorAra2	-
IQCH	longevity.cfg.tab	260	A/IMT	0.00102293542083	pattern2	6	6	0	0	0	0	eptFus1,hetGla2,hg38,myoDav1,myoLuc2,nomLeu3	conCri1,mesAur1,monDom5,panHod1,rn6,sorAra2	-
GOLGB1	longevity.cfg.tab	656	S/CEGNT	0.00102293542083	pattern2	6	6	0	0	0	0	eptFus1,hetGla2,hg38,myoDav1,myoLuc2,nomLeu3	conCri1,mesAur1,monDom5,panHod1,rn6,sorAra2	-
CORIN	longevity.cfg.tab	16	G/DLQRS	0.00102293542083	pattern2	6	6	0	0	0	0	eptFus1,hetGla2,hg38,myoDav1,myoLuc2,nomLeu3	conCri1,mesAur1,monDom5,panHod1,rn6,sorAra2	-
TLR2	longevity.cfg.tab	425	H/DLNQ	0.00102291514199	pattern2	6	6	0	0	0	0	eptFus1,hetGla2,hg38,myoDav1,myoLuc2,nomLeu3	conCri1,mesAur1,monDom5,panHod1,rn6,sorAra2	-
BOD1L1	longevity.cfg.tab	1320	D/GHNR	0.00102251729379	pattern2	6	6	0	0	0	0	eptFus1,hetGla2,hg38,myoDav1,myoLuc2,nomLeu3	conCri1,mesAur1,monDom5,panHod1,rn6,sorAra2	-
IGSF6	longevity.cfg.tab	92	R/KQT	0.00102246335406	pattern2	6	6	0	0	0	0	eptFus1,hetGla2,hg38,myoDav1,myoLuc2,nomLeu3	conCri1,mesAur1,monDom5,panHod1,rn6,sorAra2	-
C1orf68	longevity.cfg.tab	42	C/DFIVY	0.001022038088	pattern2	6	6	0	0	0	0	eptFus1,hetGla2,hg38,myoDav1,myoLuc2,nomLeu3	conCri1,mesAur1,monDom5,panHod1,rn6,sorAra2	-
EFCAB5	longevity.cfg.tab	523	E/KNQRS	0.001022038088	pattern2	6	6	0	0	0	0	eptFus1,hetGla2,hg38,myoDav1,myoLuc2,nomLeu3	conCri1,mesAur1,monDom5,panHod1,rn6,sorAra2	-
TBCE	longevity.cfg.tab	390	L/AMT	0.001022038088	pattern2	6	6	0	0	0	0	eptFus1,hetGla2,hg38,myoDav1,myoLuc2,nomLeu3	conCri1,mesAur1,monDom5,panHod1,rn6,sorAra2	-
STARD9	longevity.cfg.tab	2805	G/AEKRT	0.00102139471897	pattern2	6	6	0	0	0	0	eptFus1,hetGla2,hg38,myoDav1,myoLuc2,nomLeu3	conCri1,mesAur1,monDom5,panHod1,rn6,sorAra2	-
TCAF2	longevity.cfg.tab	314	R/KPQ	0.00102139471897	pattern2	6	6	0	0	0	0	eptFus1,hetGla2,hg38,myoDav1,myoLuc2,nomLeu3	conCri1,mesAur1,monDom5,panHod1,rn6,sorAra2	-
PRUNE2	longevity.cfg.tab	1440	G/CDESV	0.00102132836689	pattern2	6	6	0	0	0	0	eptFus1,hetGla2,hg38,myoDav1,myoLuc2,nomLeu3	conCri1,mesAur1,monDom5,panHod1,rn6,sorAra2	-
ADGB	longevity.cfg.tab	301	D/AEKY	0.00102132836689	pattern2	6	6	0	0	0	0	eptFus1,hetGla2,hg38,myoDav1,myoLuc2,nomLeu3	conCri1,mesAur1,monDom5,panHod1,rn6,sorAra2	-
PTPN1	longevity.cfg.tab	433	N/DST	0.00102132836689	pattern2	6	6	0	0	0	0	eptFus1,hetGla2,hg38,myoDav1,myoLuc2,nomLeu3	conCri1,mesAur1,monDom5,panHod1,rn6,sorAra2	-
DNAH9	longevity.cfg.tab	3449	V/MT	0.0010196589677	pattern2	6	6	0	0	0	0	eptFus1,hetGla2,hg38,myoDav1,myoLuc2,nomLeu3	conCri1,mesAur1,monDom5,panHod1,rn6,sorAra2	-
SMPDL3B	longevity.cfg.tab	135	M/ALV	0.00101739110436	pattern2	6	6	0	0	0	0	eptFus1,hetGla2,hg38,myoDav1,myoLuc2,nomLeu3	conCri1,mesAur1,monDom5,panHod1,rn6,sorAra2	-
KIRREL2	longevity.cfg.tab	218	I/V	0.00101621140075	pattern1	6	6	0	0	0	0	eptFus1,hetGla2,hg38,myoDav1,myoLuc2,nomLeu3	conCri1,mesAur1,monDom5,panHod1,rn6,sorAra2	-
TGM5	longevity.cfg.tab	394	V/A	0.00101621140075	pattern1	6	6	0	0	0	0	eptFus1,hetGla2,hg38,myoDav1,myoLuc2,nomLeu3	conCri1,mesAur1,monDom5,panHod1,rn6,sorAra2	-
DNAH10	longevity.cfg.tab	556	E/DG	0.00101621140075	pattern2	6	6	0	0	0	0	eptFus1,hetGla2,hg38,myoDav1,myoLuc2,nomLeu3	conCri1,mesAur1,monDom5,panHod1,rn6,sorAra2	-
PDLIM4	longevity.cfg.tab	160	T/ANS	0.001015982027	pattern2	6	6	0	0	0	0	eptFus1,hetGla2,hg38,myoDav1,myoLuc2,nomLeu3	conCri1,mesAur1,monDom5,panHod1,rn6,sorAra2	-
GLB1	longevity.cfg.tab	295	I/LM	0.00101504997853	pattern2	6	6	0	0	0	0	eptFus1,hetGla2,hg38,myoDav1,myoLuc2,nomLeu3	conCri1,mesAur1,monDom5,panHod1,rn6,sorAra2	-
AHSP	longevity.cfg.tab	5	A/DST	0.00101494986948	pattern2	6	6	0	0	0	0	eptFus1,hetGla2,hg38,myoDav1,myoLuc2,nomLeu3	conCri1,mesAur1,monDom5,panHod1,rn6,sorAra2	-
ZDHHC13	longevity.cfg.tab	527	T/AS	0.00101467636926	pattern2	6	6	0	0	0	0	eptFus1,hetGla2,hg38,myoDav1,myoLuc2,nomLeu3	conCri1,mesAur1,monDom5,panHod1,rn6,sorAra2	-
ANKRD31	longevity.cfg.tab	1153	R/KQT	0.00101460785896	pattern2	6	6	0	0	0	0	eptFus1,hetGla2,hg38,myoDav1,myoLuc2,nomLeu3	conCri1,mesAur1,monDom5,panHod1,rn6,sorAra2	-
MTUS2	longevity.cfg.tab	581	P/LST	0.00101454207665	pattern2	6	6	0	0	0	0	eptFus1,hetGla2,hg38,myoDav1,myoLuc2,nomLeu3	conCri1,mesAur1,monDom5,panHod1,rn6,sorAra2	-
TMEM95	longevity.cfg.tab	39	A/IMPSV	0.00101454207665	pattern2	6	6	0	0	0	0	eptFus1,hetGla2,hg38,myoDav1,myoLuc2,nomLeu3	conCri1,mesAur1,monDom5,panHod1,rn6,sorAra2	-
WDR62	longevity.cfg.tab	775	H/PQR	0.00101454207665	pattern2	6	6	0	0	0	0	eptFus1,hetGla2,hg38,myoDav1,myoLuc2,nomLeu3	conCri1,mesAur1,monDom5,panHod1,rn6,sorAra2	-
OBSCN	longevity.cfg.tab	4821	A/DEQ	0.00101454207665	pattern2	6	6	0	0	0	0	eptFus1,hetGla2,hg38,myoDav1,myoLuc2,nomLeu3	conCri1,mesAur1,monDom5,panHod1,rn6,sorAra2	-
TGM6	longevity.cfg.tab	209	C/HQR	0.00101452568743	pattern2	6	6	0	0	0	0	eptFus1,hetGla2,hg38,myoDav1,myoLuc2,nomLeu3	conCri1,mesAur1,monDom5,panHod1,rn6,sorAra2	-
SIPA1L3	longevity.cfg.tab	1064	Q/PS	0.00101369401142	pattern2	6	6	0	0	0	0	eptFus1,hetGla2,hg38,myoDav1,myoLuc2,nomLeu3	conCri1,mesAur1,monDom5,panHod1,rn6,sorAra2	-
ANK3	longevity.cfg.tab	2770	I/ATV	0.00101369401142	pattern2	6	6	0	0	0	0	eptFus1,hetGla2,hg38,myoDav1,myoLuc2,nomLeu3	conCri1,mesAur1,monDom5,panHod1,rn6,sorAra2	-
ANGPTL3	longevity.cfg.tab	379	V/EMR	0.00101362890322	pattern2	6	6	0	0	0	0	eptFus1,hetGla2,hg38,myoDav1,myoLuc2,nomLeu3	conCri1,mesAur1,monDom5,panHod1,rn6,sorAra2	-
ENAM	longevity.cfg.tab	648	V/EIS	0.00101362890322	pattern2	6	6	0	0	0	0	eptFus1,hetGla2,hg38,myoDav1,myoLuc2,nomLeu3	conCri1,mesAur1,monDom5,panHod1,rn6,sorAra2	-
CYB5RL	longevity.cfg.tab	272	I/LV	0.00101362890322	pattern2	6	6	0	0	0	0	eptFus1,hetGla2,hg38,myoDav1,myoLuc2,nomLeu3	conCri1,mesAur1,monDom5,panHod1,rn6,sorAra2	-
L1CAM	longevity.cfg.tab	759	R/HPQS	0.00101362890322	pattern2	6	6	0	0	0	0	eptFus1,hetGla2,hg38,myoDav1,myoLuc2,nomLeu3	conCri1,mesAur1,monDom5,panHod1,rn6,sorAra2	-
EPHX2	longevity.cfg.tab	75	E/KQV	0.00101362890322	pattern2	6	6	0	0	0	0	eptFus1,hetGla2,hg38,myoDav1,myoLuc2,nomLeu3	conCri1,mesAur1,monDom5,panHod1,rn6,sorAra2	-
SYNM	longevity.cfg.tab	1133	V/IMT	0.00101360707085	pattern2	6	6	0	0	0	0	eptFus1,hetGla2,hg38,myoDav1,myoLuc2,nomLeu3	conCri1,mesAur1,monDom5,panHod1,rn6,sorAra2	-
PCDHB6	longevity.cfg.tab	374	H/ENQS	0.00101356515263	pattern2	6	6	0	0	0	0	eptFus1,hetGla2,hg38,myoDav1,myoLuc2,nomLeu3	conCri1,mesAur1,monDom5,panHod1,rn6,sorAra2	-
TJP2	longevity.cfg.tab	472	T/ANPS	0.00101347494485	pattern2	6	6	0	0	0	0	eptFus1,hetGla2,hg38,myoDav1,myoLuc2,nomLeu3	conCri1,mesAur1,monDom5,panHod1,rn6,sorAra2	-
MYCBPAP	longevity.cfg.tab	504	P/ALMQVW	0.00101319051338	pattern2	6	6	0	0	0	0	eptFus1,hetGla2,hg38,myoDav1,myoLuc2,nomLeu3	conCri1,mesAur1,monDom5,panHod1,rn6,sorAra2	-
BVES	longevity.cfg.tab	24	I/LTV	0.00101311608739	pattern2	6	6	0	0	0	0	eptFus1,hetGla2,hg38,myoDav1,myoLuc2,nomLeu3	conCri1,mesAur1,monDom5,panHod1,rn6,sorAra2	-
SYNM	longevity.cfg.tab	587	R/GKST	0.00101074581153	pattern2	6	6	0	0	0	0	eptFus1,hetGla2,hg38,myoDav1,myoLuc2,nomLeu3	conCri1,mesAur1,monDom5,panHod1,rn6,sorAra2	-
STARD9	longevity.cfg.tab	1882	A/DPSTV	0.00101072376217	pattern2	6	6	0	0	0	0	eptFus1,hetGla2,hg38,myoDav1,myoLuc2,nomLeu3	conCri1,mesAur1,monDom5,panHod1,rn6,sorAra2	-
RAD52	longevity.cfg.tab	342	V/AIL	0.00101072376217	pattern2	6	6	0	0	0	0	eptFus1,hetGla2,hg38,myoDav1,myoLuc2,nomLeu3	conCri1,mesAur1,monDom5,panHod1,rn6,sorAra2	-
VEGFD	longevity.cfg.tab	243	A/NPST	0.00101007135462	pattern2	6	6	0	0	0	0	eptFus1,hetGla2,hg38,myoDav1,myoLuc2,nomLeu3	conCri1,mesAur1,monDom5,panHod1,rn6,sorAra2	-
OR1L6	longevity.cfg.tab	23	L/MQY	0.00100974596968	pattern2	6	6	0	0	0	0	eptFus1,hetGla2,hg38,myoDav1,myoLuc2,nomLeu3	conCri1,mesAur1,monDom5,panHod1,rn6,sorAra2	-
DZANK1	longevity.cfg.tab	321	S/GNRT	0.00100967961653	pattern2	6	6	0	0	0	0	eptFus1,hetGla2,hg38,myoDav1,myoLuc2,nomLeu3	conCri1,mesAur1,monDom5,panHod1,rn6,sorAra2	-
MCM9	longevity.cfg.tab	89	V/FIL	0.00100965762474	pattern2	6	6	0	0	0	0	eptFus1,hetGla2,hg38,myoDav1,myoLuc2,nomLeu3	conCri1,mesAur1,monDom5,panHod1,rn6,sorAra2	-
OVCH2	longevity.cfg.tab	184	T/AEMNS	0.00100933418082	pattern2	6	6	0	0	0	0	eptFus1,hetGla2,hg38,myoDav1,myoLuc2,nomLeu3	conCri1,mesAur1,monDom5,panHod1,rn6,sorAra2	-
ADGRF5	longevity.cfg.tab	978	D/EHKNT	0.00100928734811	pattern2	6	6	0	0	0	0	eptFus1,hetGla2,hg38,myoDav1,myoLuc2,nomLeu3	conCri1,mesAur1,monDom5,panHod1,rn6,sorAra2	-
LAMP3	longevity.cfg.tab	129	A/GILPRV	0.00100926782765	pattern2	6	6	0	0	0	0	eptFus1,hetGla2,hg38,myoDav1,myoLuc2,nomLeu3	conCri1,mesAur1,monDom5,panHod1,rn6,sorAra2	-
LRRK1	longevity.cfg.tab	1885	A/FGMTV	0.00100926782765	pattern2	6	6	0	0	0	0	eptFus1,hetGla2,hg38,myoDav1,myoLuc2,nomLeu3	conCri1,mesAur1,monDom5,panHod1,rn6,sorAra2	-
USP26	longevity.cfg.tab	452	Q/EHL	0.00100926782765	pattern2	6	6	0	0	0	0	eptFus1,hetGla2,hg38,myoDav1,myoLuc2,nomLeu3	conCri1,mesAur1,monDom5,panHod1,rn6,sorAra2	-
ODF3L1	longevity.cfg.tab	9	S/ACLPVY	0.00100926782765	pattern2	6	6	0	0	0	0	eptFus1,hetGla2,hg38,myoDav1,myoLuc2,nomLeu3	conCri1,mesAur1,monDom5,panHod1,rn6,sorAra2	-
CSMD2	longevity.cfg.tab	2725	D/CGNY	0.00100926782765	pattern2	6	6	0	0	0	0	eptFus1,hetGla2,hg38,myoDav1,myoLuc2,nomLeu3	conCri1,mesAur1,monDom5,panHod1,rn6,sorAra2	-
ODAM	longevity.cfg.tab	81	Q/HRS	0.00100811699735	pattern2	6	6	0	0	0	0	eptFus1,hetGla2,hg38,myoDav1,myoLuc2,nomLeu3	conCri1,mesAur1,monDom5,panHod1,rn6,sorAra2	-
SLC18B1	longevity.cfg.tab	18	A/GPS	0.00100804837177	pattern2	6	6	0	0	0	0	eptFus1,hetGla2,hg38,myoDav1,myoLuc2,nomLeu3	conCri1,mesAur1,monDom5,panHod1,rn6,sorAra2	-
SPAM1	longevity.cfg.tab	92	V/AEIST	0.00100661127798	pattern2	6	6	0	0	0	0	eptFus1,hetGla2,hg38,myoDav1,myoLuc2,nomLeu3	conCri1,mesAur1,monDom5,panHod1,rn6,sorAra2	-
HTR3B	longevity.cfg.tab	63	F/CLS	0.00100537572132	pattern2	6	6	0	0	0	0	eptFus1,hetGla2,hg38,myoDav1,myoLuc2,nomLeu3	conCri1,mesAur1,monDom5,panHod1,rn6,sorAra2	-
MACO1	longevity.cfg.tab	362	T/AV	0.00100466609611	pattern2	6	6	0	0	0	0	eptFus1,hetGla2,hg38,myoDav1,myoLuc2,nomLeu3	conCri1,mesAur1,monDom5,panHod1,rn6,sorAra2	-
RAPGEF6	longevity.cfg.tab	1352	N/ST	0.00100466609611	pattern2	6	6	0	0	0	0	eptFus1,hetGla2,hg38,myoDav1,myoLuc2,nomLeu3	conCri1,mesAur1,monDom5,panHod1,rn6,sorAra2	-
ST14	longevity.cfg.tab	479	H/FY	0.00100427443336	pattern2	6	6	0	0	0	0	eptFus1,hetGla2,hg38,myoDav1,myoLuc2,nomLeu3	conCri1,mesAur1,monDom5,panHod1,rn6,sorAra2	-
TERF1	longevity.cfg.tab	260	A/LT	0.00100421012285	pattern2	6	6	0	0	0	0	eptFus1,hetGla2,hg38,myoDav1,myoLuc2,nomLeu3	conCri1,mesAur1,monDom5,panHod1,rn6,sorAra2	-
SHROOM4	longevity.cfg.tab	563	S/G	0.00100421012285	pattern1	6	6	0	0	0	0	eptFus1,hetGla2,hg38,myoDav1,myoLuc2,nomLeu3	conCri1,mesAur1,monDom5,panHod1,rn6,sorAra2	-
RAI1	longevity.cfg.tab	1180	S/N	0.00100421012285	pattern1	6	6	0	0	0	0	eptFus1,hetGla2,hg38,myoDav1,myoLuc2,nomLeu3	conCri1,mesAur1,monDom5,panHod1,rn6,sorAra2	-
SLF1	longevity.cfg.tab	795	K/PT	0.00100421012285	pattern2	6	6	0	0	0	0	eptFus1,hetGla2,hg38,myoDav1,myoLuc2,nomLeu3	conCri1,mesAur1,monDom5,panHod1,rn6,sorAra2	-
SMIM24	longevity.cfg.tab	48	L/MV	0.00100421012285	pattern2	6	6	0	0	0	0	eptFus1,hetGla2,hg38,myoDav1,myoLuc2,nomLeu3	conCri1,mesAur1,monDom5,panHod1,rn6,sorAra2	-
P2RY4	longevity.cfg.tab	6	S/L	0.00100421012285	pattern1	6	6	0	0	0	0	eptFus1,hetGla2,hg38,myoDav1,myoLuc2,nomLeu3	conCri1,mesAur1,monDom5,panHod1,rn6,sorAra2	-
HSD17B3	longevity.cfg.tab	293	L/FIM	0.00100339904003	pattern2	6	6	0	0	0	0	eptFus1,hetGla2,hg38,myoDav1,myoLuc2,nomLeu3	conCri1,mesAur1,monDom5,panHod1,rn6,sorAra2	-
GP5	longevity.cfg.tab	282	G/EHKS	0.00100328391961	pattern2	6	6	0	0	0	0	eptFus1,hetGla2,hg38,myoDav1,myoLuc2,nomLeu3	conCri1,mesAur1,monDom5,panHod1,rn6,sorAra2	-
COL4A4	longevity.cfg.tab	892	F/GIPT	0.00100312590003	pattern2	6	6	0	0	0	0	eptFus1,hetGla2,hg38,myoDav1,myoLuc2,nomLeu3	conCri1,mesAur1,monDom5,panHod1,rn6,sorAra2	-
NMRAL1	longevity.cfg.tab	202	M/KQST	0.00100293079712	pattern2	6	6	0	0	0	0	eptFus1,hetGla2,hg38,myoDav1,myoLuc2,nomLeu3	conCri1,mesAur1,monDom5,panHod1,rn6,sorAra2	-
TMIGD2	longevity.cfg.tab	119	E/DKLS	0.00100291700895	pattern2	6	6	0	0	0	0	eptFus1,hetGla2,hg38,myoDav1,myoLuc2,nomLeu3	conCri1,mesAur1,monDom5,panHod1,rn6,sorAra2	-
CACNA1C	longevity.cfg.tab	1915	Q/GPR	0.00100291700895	pattern2	6	6	0	0	0	0	eptFus1,hetGla2,hg38,myoDav1,myoLuc2,nomLeu3	conCri1,mesAur1,monDom5,panHod1,rn6,sorAra2	-
MIF4GD	longevity.cfg.tab	225	T/ADILS	0.00100291700895	pattern2	6	6	0	0	0	0	eptFus1,hetGla2,hg38,myoDav1,myoLuc2,nomLeu3	conCri1,mesAur1,monDom5,panHod1,rn6,sorAra2	-
TTC23	longevity.cfg.tab	363	G/AERTV	0.00100240530944	pattern2	6	6	0	0	0	0	eptFus1,hetGla2,hg38,myoDav1,myoLuc2,nomLeu3	conCri1,mesAur1,monDom5,panHod1,rn6,sorAra2	-
METTL27	longevity.cfg.tab	245	Z/GPRW	0.00100231835789	pattern2	6	6	0	0	0	0	eptFus1,hetGla2,hg38,myoDav1,myoLuc2,nomLeu3	conCri1,mesAur1,monDom5,panHod1,rn6,sorAra2	-
TLR8	longevity.cfg.tab	802	R/EIKMS	0.00100187285071	pattern2	6	6	0	0	0	0	eptFus1,hetGla2,hg38,myoDav1,myoLuc2,nomLeu3	conCri1,mesAur1,monDom5,panHod1,rn6,sorAra2	-
TNKS1BP1	longevity.cfg.tab	781	A/GIRSV	0.00100152741141	pattern2	6	6	0	0	0	0	eptFus1,hetGla2,hg38,myoDav1,myoLuc2,nomLeu3	conCri1,mesAur1,monDom5,panHod1,rn6,sorAra2	-
KNL1	longevity.cfg.tab	1228	K/EQT	0.00100152741141	pattern2	6	6	0	0	0	0	eptFus1,hetGla2,hg38,myoDav1,myoLuc2,nomLeu3	conCri1,mesAur1,monDom5,panHod1,rn6,sorAra2	-
CCHCR1	longevity.cfg.tab	409	S/ACPV	0.00100152741141	pattern2	6	6	0	0	0	0	eptFus1,hetGla2,hg38,myoDav1,myoLuc2,nomLeu3	conCri1,mesAur1,monDom5,panHod1,rn6,sorAra2	-
SERPINF2	longevity.cfg.tab	60	T/ADIN	0.00100152741141	pattern2	6	6	0	0	0	0	eptFus1,hetGla2,hg38,myoDav1,myoLuc2,nomLeu3	conCri1,mesAur1,monDom5,panHod1,rn6,sorAra2	-
BBS9	longevity.cfg.tab	454	A/ITV	0.00100148211625	pattern2	6	6	0	0	0	0	eptFus1,hetGla2,hg38,myoDav1,myoLuc2,nomLeu3	conCri1,mesAur1,monDom5,panHod1,rn6,sorAra2	-
PAPLN	longevity.cfg.tab	674	T/AEKP	0.00100146105764	pattern2	6	6	0	0	0	0	eptFus1,hetGla2,hg38,myoDav1,myoLuc2,nomLeu3	conCri1,mesAur1,monDom5,panHod1,rn6,sorAra2	-
CDHR2	longevity.cfg.tab	399	S/ADLNT	0.00100146105764	pattern2	6	6	0	0	0	0	eptFus1,hetGla2,hg38,myoDav1,myoLuc2,nomLeu3	conCri1,mesAur1,monDom5,panHod1,rn6,sorAra2	-
ABCA8	longevity.cfg.tab	886	Y/HLNT	0.00100146105764	pattern2	6	6	0	0	0	0	eptFus1,hetGla2,hg38,myoDav1,myoLuc2,nomLeu3	conCri1,mesAur1,monDom5,panHod1,rn6,sorAra2	-
AKAP13	longevity.cfg.tab	657	D/AEGSV	0.00100146105764	pattern2	6	6	0	0	0	0	eptFus1,hetGla2,hg38,myoDav1,myoLuc2,nomLeu3	conCri1,mesAur1,monDom5,panHod1,rn6,sorAra2	-
RFWD3	longevity.cfg.tab	223	Y/EFNS	0.00100107111874	pattern2	6	6	0	0	0	0	eptFus1,hetGla2,hg38,myoDav1,myoLuc2,nomLeu3	conCri1,mesAur1,monDom5,panHod1,rn6,sorAra2	-
ARMH2	longevity.cfg.tab	113	A/GSTV	0.00100100302563	pattern2	6	6	0	0	0	0	eptFus1,hetGla2,hg38,myoDav1,myoLuc2,nomLeu3	conCri1,mesAur1,monDom5,panHod1,rn6,sorAra2	-
OLFM4	longevity.cfg.tab	358	A/DEST	0.00100082136397	pattern2	6	6	0	0	0	0	eptFus1,hetGla2,hg38,myoDav1,myoLuc2,nomLeu3	conCri1,mesAur1,monDom5,panHod1,rn6,sorAra2	-
EPOR	longevity.cfg.tab	101	A/LST	0.00100077718788	pattern2	6	6	0	0	0	0	eptFus1,hetGla2,hg38,myoDav1,myoLuc2,nomLeu3	conCri1,mesAur1,monDom5,panHod1,rn6,sorAra2	-
ATP6V0A4	longevity.cfg.tab	496	M/ILV	0.00100036568357	pattern2	6	6	0	0	0	0	eptFus1,hetGla2,hg38,myoDav1,myoLuc2,nomLeu3	conCri1,mesAur1,monDom5,panHod1,rn6,sorAra2	-
COL6A5	longevity.cfg.tab	1124	D/EKNR	0.000999878518836	pattern2	6	6	0	0	0	0	eptFus1,hetGla2,hg38,myoDav1,myoLuc2,nomLeu3	conCri1,mesAur1,monDom5,panHod1,rn6,sorAra2	-
DPYD	longevity.cfg.tab	779	S/AT	0.000999623689752	pattern2	6	6	0	0	0	0	eptFus1,hetGla2,hg38,myoDav1,myoLuc2,nomLeu3	conCri1,mesAur1,monDom5,panHod1,rn6,sorAra2	-
SPTLC3	longevity.cfg.tab	136	L/CNQTVY	0.000999543040245	pattern2	6	6	0	0	0	0	eptFus1,hetGla2,hg38,myoDav1,myoLuc2,nomLeu3	conCri1,mesAur1,monDom5,panHod1,rn6,sorAra2	-
IL17F	longevity.cfg.tab	6	H/CR	0.000999454939883	pattern2	6	6	0	0	0	0	eptFus1,hetGla2,hg38,myoDav1,myoLuc2,nomLeu3	conCri1,mesAur1,monDom5,panHod1,rn6,sorAra2	-
KIF14	longevity.cfg.tab	863	V/ALT	0.00099936849234	pattern2	6	6	0	0	0	0	eptFus1,hetGla2,hg38,myoDav1,myoLuc2,nomLeu3	conCri1,mesAur1,monDom5,panHod1,rn6,sorAra2	-
GMNC	longevity.cfg.tab	259	G/AMQRS	0.000998934931947	pattern2	6	6	0	0	0	0	eptFus1,hetGla2,hg38,myoDav1,myoLuc2,nomLeu3	conCri1,mesAur1,monDom5,panHod1,rn6,sorAra2	-
IGSF10	longevity.cfg.tab	1526	K/EQRST	0.0009985894118	pattern2	6	6	0	0	0	0	eptFus1,hetGla2,hg38,myoDav1,myoLuc2,nomLeu3	conCri1,mesAur1,monDom5,panHod1,rn6,sorAra2	-
OFD1	longevity.cfg.tab	1000	T/ALPR	0.000998318458414	pattern2	6	6	0	0	0	0	eptFus1,hetGla2,hg38,myoDav1,myoLuc2,nomLeu3	conCri1,mesAur1,monDom5,panHod1,rn6,sorAra2	-
HASPIN	longevity.cfg.tab	407	T/AILP	0.000998299943811	pattern2	6	6	0	0	0	0	eptFus1,hetGla2,hg38,myoDav1,myoLuc2,nomLeu3	conCri1,mesAur1,monDom5,panHod1,rn6,sorAra2	-
THSD4	longevity.cfg.tab	572	L/AFS	0.000998231513549	pattern2	6	6	0	0	0	0	eptFus1,hetGla2,hg38,myoDav1,myoLuc2,nomLeu3	conCri1,mesAur1,monDom5,panHod1,rn6,sorAra2	-
FYCO1	longevity.cfg.tab	342	M/KLV	0.000998141529456	pattern2	6	6	0	0	0	0	eptFus1,hetGla2,hg38,myoDav1,myoLuc2,nomLeu3	conCri1,mesAur1,monDom5,panHod1,rn6,sorAra2	-
PIGR	longevity.cfg.tab	195	Q/GKLS	0.000998135614871	pattern2	6	6	0	0	0	0	eptFus1,hetGla2,hg38,myoDav1,myoLuc2,nomLeu3	conCri1,mesAur1,monDom5,panHod1,rn6,sorAra2	-
STARD9	longevity.cfg.tab	4123	M/CQTV	0.000997274293881	pattern2	6	6	0	0	0	0	eptFus1,hetGla2,hg38,myoDav1,myoLuc2,nomLeu3	conCri1,mesAur1,monDom5,panHod1,rn6,sorAra2	-
SLX4	longevity.cfg.tab	1008	G/DERS	0.000997274293881	pattern2	6	6	0	0	0	0	eptFus1,hetGla2,hg38,myoDav1,myoLuc2,nomLeu3	conCri1,mesAur1,monDom5,panHod1,rn6,sorAra2	-
CARD6	longevity.cfg.tab	138	H/CSY	0.000997274293881	pattern2	6	6	0	0	0	0	eptFus1,hetGla2,hg38,myoDav1,myoLuc2,nomLeu3	conCri1,mesAur1,monDom5,panHod1,rn6,sorAra2	-
GBP4	longevity.cfg.tab	36	T/IRS	0.000997008594519	pattern2	6	6	0	0	0	0	eptFus1,hetGla2,hg38,myoDav1,myoLuc2,nomLeu3	conCri1,mesAur1,monDom5,panHod1,rn6,sorAra2	-
TXNDC16	longevity.cfg.tab	786	V/AIPT	0.000996932016915	pattern2	6	6	0	0	0	0	eptFus1,hetGla2,hg38,myoDav1,myoLuc2,nomLeu3	conCri1,mesAur1,monDom5,panHod1,rn6,sorAra2	-
GPR55	longevity.cfg.tab	16	E/DKNST	0.000996862498707	pattern2	6	6	0	0	0	0	eptFus1,hetGla2,hg38,myoDav1,myoLuc2,nomLeu3	conCri1,mesAur1,monDom5,panHod1,rn6,sorAra2	-
CA12	longevity.cfg.tab	74	E/AQRV	0.000996447442856	pattern2	6	6	0	0	0	0	eptFus1,hetGla2,hg38,myoDav1,myoLuc2,nomLeu3	conCri1,mesAur1,monDom5,panHod1,rn6,sorAra2	-
SCG2	longevity.cfg.tab	572	P/AGST	0.000996447442856	pattern2	6	6	0	0	0	0	eptFus1,hetGla2,hg38,myoDav1,myoLuc2,nomLeu3	conCri1,mesAur1,monDom5,panHod1,rn6,sorAra2	-
CXCR4	longevity.cfg.tab	195	N/DHS	0.000996277502466	pattern2	6	6	0	0	0	0	eptFus1,hetGla2,hg38,myoDav1,myoLuc2,nomLeu3	conCri1,mesAur1,monDom5,panHod1,rn6,sorAra2	-
MGME1	longevity.cfg.tab	33	S/FL	0.000996277502466	pattern2	6	6	0	0	0	0	eptFus1,hetGla2,hg38,myoDav1,myoLuc2,nomLeu3	conCri1,mesAur1,monDom5,panHod1,rn6,sorAra2	-
APOA2	longevity.cfg.tab	58	A/DNT	0.000996277502466	pattern2	6	6	0	0	0	0	eptFus1,hetGla2,hg38,myoDav1,myoLuc2,nomLeu3	conCri1,mesAur1,monDom5,panHod1,rn6,sorAra2	-
POLK	longevity.cfg.tab	514	S/GT	0.000995897579995	pattern2	6	6	0	0	0	0	eptFus1,hetGla2,hg38,myoDav1,myoLuc2,nomLeu3	conCri1,mesAur1,monDom5,panHod1,rn6,sorAra2	-
CDCP1	longevity.cfg.tab	710	I/APTV	0.000995897579995	pattern2	6	6	0	0	0	0	eptFus1,hetGla2,hg38,myoDav1,myoLuc2,nomLeu3	conCri1,mesAur1,monDom5,panHod1,rn6,sorAra2	-
ATF7IP	longevity.cfg.tab	947	I/LTV	0.000995838805996	pattern2	6	6	0	0	0	0	eptFus1,hetGla2,hg38,myoDav1,myoLuc2,nomLeu3	conCri1,mesAur1,monDom5,panHod1,rn6,sorAra2	-
GEMIN8	longevity.cfg.tab	87	C/FRSY	0.00099494278128	pattern2	6	6	0	0	0	0	eptFus1,hetGla2,hg38,myoDav1,myoLuc2,nomLeu3	conCri1,mesAur1,monDom5,panHod1,rn6,sorAra2	-
AAR2	longevity.cfg.tab	245	S/CGT	0.000994881908025	pattern2	6	6	0	0	0	0	eptFus1,hetGla2,hg38,myoDav1,myoLuc2,nomLeu3	conCri1,mesAur1,monDom5,panHod1,rn6,sorAra2	-
DMP1	longevity.cfg.tab	245	S/ADHLN	0.000994881908025	pattern2	6	6	0	0	0	0	eptFus1,hetGla2,hg38,myoDav1,myoLuc2,nomLeu3	conCri1,mesAur1,monDom5,panHod1,rn6,sorAra2	-
CREB3	longevity.cfg.tab	93	S/CDFINP	0.000994881908025	pattern2	6	6	0	0	0	0	eptFus1,hetGla2,hg38,myoDav1,myoLuc2,nomLeu3	conCri1,mesAur1,monDom5,panHod1,rn6,sorAra2	-
S1PR5	longevity.cfg.tab	328	G/CNRSY	0.000994536466123	pattern2	6	6	0	0	0	0	eptFus1,hetGla2,hg38,myoDav1,myoLuc2,nomLeu3	conCri1,mesAur1,monDom5,panHod1,rn6,sorAra2	-
C2CD3	longevity.cfg.tab	2141	P/AHIS	0.000994536466123	pattern2	6	6	0	0	0	0	eptFus1,hetGla2,hg38,myoDav1,myoLuc2,nomLeu3	conCri1,mesAur1,monDom5,panHod1,rn6,sorAra2	-
SELPLG	longevity.cfg.tab	317	N/CDHSZ	0.000994470111917	pattern2	6	6	0	0	0	0	eptFus1,hetGla2,hg38,myoDav1,myoLuc2,nomLeu3	conCri1,mesAur1,monDom5,panHod1,rn6,sorAra2	-
PLK5	longevity.cfg.tab	279	G/AHRT	0.000994470111917	pattern2	6	6	0	0	0	0	eptFus1,hetGla2,hg38,myoDav1,myoLuc2,nomLeu3	conCri1,mesAur1,monDom5,panHod1,rn6,sorAra2	-
FASTKD2	longevity.cfg.tab	575	A/DEPV	0.000993837739643	pattern2	6	6	0	0	0	0	eptFus1,hetGla2,hg38,myoDav1,myoLuc2,nomLeu3	conCri1,mesAur1,monDom5,panHod1,rn6,sorAra2	-
LAMA3	longevity.cfg.tab	2913	T/AV	0.000993544062895	pattern2	6	6	0	0	0	0	eptFus1,hetGla2,hg38,myoDav1,myoLuc2,nomLeu3	conCri1,mesAur1,monDom5,panHod1,rn6,sorAra2	-
SPHKAP	longevity.cfg.tab	526	N/DGHRST	0.000993506211329	pattern2	6	6	0	0	0	0	eptFus1,hetGla2,hg38,myoDav1,myoLuc2,nomLeu3	conCri1,mesAur1,monDom5,panHod1,rn6,sorAra2	-
METTL17	longevity.cfg.tab	111	H/DLQY	0.000993492297442	pattern2	6	6	0	0	0	0	eptFus1,hetGla2,hg38,myoDav1,myoLuc2,nomLeu3	conCri1,mesAur1,monDom5,panHod1,rn6,sorAra2	-
SASH1	longevity.cfg.tab	863	I/NRT	0.000993478277589	pattern2	6	6	0	0	0	0	eptFus1,hetGla2,hg38,myoDav1,myoLuc2,nomLeu3	conCri1,mesAur1,monDom5,panHod1,rn6,sorAra2	-
C20orf194	longevity.cfg.tab	566	S/DGN	0.000993478277589	pattern2	6	6	0	0	0	0	eptFus1,hetGla2,hg38,myoDav1,myoLuc2,nomLeu3	conCri1,mesAur1,monDom5,panHod1,rn6,sorAra2	-
SLC3A2	longevity.cfg.tab	617	E/AKNQ	0.000993213209423	pattern2	6	6	0	0	0	0	eptFus1,hetGla2,hg38,myoDav1,myoLuc2,nomLeu3	conCri1,mesAur1,monDom5,panHod1,rn6,sorAra2	-
ABCA7	longevity.cfg.tab	1163	H/DFGQY	0.00099308224012	pattern2	6	6	0	0	0	0	eptFus1,hetGla2,hg38,myoDav1,myoLuc2,nomLeu3	conCri1,mesAur1,monDom5,panHod1,rn6,sorAra2	-
ILDR1	longevity.cfg.tab	430	R/HP	0.00099244605575	pattern2	6	6	0	0	0	0	eptFus1,hetGla2,hg38,myoDav1,myoLuc2,nomLeu3	conCri1,mesAur1,monDom5,panHod1,rn6,sorAra2	-
ICAM1	longevity.cfg.tab	295	N/DEGT	0.000992174629442	pattern2	6	6	0	0	0	0	eptFus1,hetGla2,hg38,myoDav1,myoLuc2,nomLeu3	conCri1,mesAur1,monDom5,panHod1,rn6,sorAra2	-
OSMR	longevity.cfg.tab	370	H/CLQY	0.000992113747812	pattern2	6	6	0	0	0	0	eptFus1,hetGla2,hg38,myoDav1,myoLuc2,nomLeu3	conCri1,mesAur1,monDom5,panHod1,rn6,sorAra2	-
ZBTB38	longevity.cfg.tab	996	N/AGPS	0.000992104026847	pattern2	6	6	0	0	0	0	eptFus1,hetGla2,hg38,myoDav1,myoLuc2,nomLeu3	conCri1,mesAur1,monDom5,panHod1,rn6,sorAra2	-
BUB1	longevity.cfg.tab	328	V/AT	0.000992104026847	pattern2	6	6	0	0	0	0	eptFus1,hetGla2,hg38,myoDav1,myoLuc2,nomLeu3	conCri1,mesAur1,monDom5,panHod1,rn6,sorAra2	-
CENPF	longevity.cfg.tab	1485	S/CGNT	0.000992038241474	pattern2	6	6	0	0	0	0	eptFus1,hetGla2,hg38,myoDav1,myoLuc2,nomLeu3	conCri1,mesAur1,monDom5,panHod1,rn6,sorAra2	-
PTX4	longevity.cfg.tab	403	S/GHRT	0.000992038241474	pattern2	6	6	0	0	0	0	eptFus1,hetGla2,hg38,myoDav1,myoLuc2,nomLeu3	conCri1,mesAur1,monDom5,panHod1,rn6,sorAra2	-
C2orf72	longevity.cfg.tab	293	S/ALTW	0.000992038241474	pattern2	6	6	0	0	0	0	eptFus1,hetGla2,hg38,myoDav1,myoLuc2,nomLeu3	conCri1,mesAur1,monDom5,panHod1,rn6,sorAra2	-
RFX8	longevity.cfg.tab	367	L/P	0.000992038241474	pattern1	6	6	0	0	0	0	eptFus1,hetGla2,hg38,myoDav1,myoLuc2,nomLeu3	conCri1,mesAur1,monDom5,panHod1,rn6,sorAra2	-
CFAP157	longevity.cfg.tab	212	H/R	0.000991363830946	pattern1	6	6	0	0	0	0	eptFus1,hetGla2,hg38,myoDav1,myoLuc2,nomLeu3	conCri1,mesAur1,monDom5,panHod1,rn6,sorAra2	-
VPS13C	longevity.cfg.tab	2016	R/K	0.000991363830946	pattern1	6	6	0	0	0	0	eptFus1,hetGla2,hg38,myoDav1,myoLuc2,nomLeu3	conCri1,mesAur1,monDom5,panHod1,rn6,sorAra2	-
TMCO5A	longevity.cfg.tab	10	R/K	0.000991363830946	pattern1	6	6	0	0	0	0	eptFus1,hetGla2,hg38,myoDav1,myoLuc2,nomLeu3	conCri1,mesAur1,monDom5,panHod1,rn6,sorAra2	-
DNAH11	longevity.cfg.tab	4490	I/V	0.000991363830946	pattern1	6	6	0	0	0	0	eptFus1,hetGla2,hg38,myoDav1,myoLuc2,nomLeu3	conCri1,mesAur1,monDom5,panHod1,rn6,sorAra2	-
C2orf16	longevity.cfg.tab	1137	T/AGS	0.000989150639593	pattern2	6	6	0	0	0	0	eptFus1,hetGla2,hg38,myoDav1,myoLuc2,nomLeu3	conCri1,mesAur1,monDom5,panHod1,rn6,sorAra2	-
MTUS2	longevity.cfg.tab	273	A/GRT	0.000987628426733	pattern2	6	6	0	0	0	0	eptFus1,hetGla2,hg38,myoDav1,myoLuc2,nomLeu3	conCri1,mesAur1,monDom5,panHod1,rn6,sorAra2	-
DHX58	longevity.cfg.tab	72	G/KPRS	0.00098681635089	pattern2	6	6	0	0	0	0	eptFus1,hetGla2,hg38,myoDav1,myoLuc2,nomLeu3	conCri1,mesAur1,monDom5,panHod1,rn6,sorAra2	-
CKAP4	longevity.cfg.tab	404	K/EQR	0.00098681635089	pattern2	6	6	0	0	0	0	eptFus1,hetGla2,hg38,myoDav1,myoLuc2,nomLeu3	conCri1,mesAur1,monDom5,panHod1,rn6,sorAra2	-
CD101	longevity.cfg.tab	752	T/AIPS	0.000986792685355	pattern2	6	6	0	0	0	0	eptFus1,hetGla2,hg38,myoDav1,myoLuc2,nomLeu3	conCri1,mesAur1,monDom5,panHod1,rn6,sorAra2	-
SFI1	longevity.cfg.tab	956	G/DERV	0.000986367388164	pattern2	6	6	0	0	0	0	eptFus1,hetGla2,hg38,myoDav1,myoLuc2,nomLeu3	conCri1,mesAur1,monDom5,panHod1,rn6,sorAra2	-
THNSL1	longevity.cfg.tab	28	A/KLPTV	0.000986367388164	pattern2	6	6	0	0	0	0	eptFus1,hetGla2,hg38,myoDav1,myoLuc2,nomLeu3	conCri1,mesAur1,monDom5,panHod1,rn6,sorAra2	-
CTTNBP2	longevity.cfg.tab	1153	S/PT	0.000985316208563	pattern2	6	6	0	0	0	0	eptFus1,hetGla2,hg38,myoDav1,myoLuc2,nomLeu3	conCri1,mesAur1,monDom5,panHod1,rn6,sorAra2	-
ENG	longevity.cfg.tab	76	Q/DEMV	0.000984356269563	pattern2	6	6	0	0	0	0	eptFus1,hetGla2,hg38,myoDav1,myoLuc2,nomLeu3	conCri1,mesAur1,monDom5,panHod1,rn6,sorAra2	-
TTC3	longevity.cfg.tab	1373	N/GRST	0.000984356269563	pattern2	6	6	0	0	0	0	eptFus1,hetGla2,hg38,myoDav1,myoLuc2,nomLeu3	conCri1,mesAur1,monDom5,panHod1,rn6,sorAra2	-
MTO1	longevity.cfg.tab	665	H/CDNQY	0.000983434075188	pattern2	6	6	0	0	0	0	eptFus1,hetGla2,hg38,myoDav1,myoLuc2,nomLeu3	conCri1,mesAur1,monDom5,panHod1,rn6,sorAra2	-
TECPR1	longevity.cfg.tab	1079	R/HKL	0.000981975050255	pattern2	6	6	0	0	0	0	eptFus1,hetGla2,hg38,myoDav1,myoLuc2,nomLeu3	conCri1,mesAur1,monDom5,panHod1,rn6,sorAra2	-
SCAF11	longevity.cfg.tab	453	I/LTV	0.000981684635899	pattern2	6	6	0	0	0	0	eptFus1,hetGla2,hg38,myoDav1,myoLuc2,nomLeu3	conCri1,mesAur1,monDom5,panHod1,rn6,sorAra2	-
FANCI	longevity.cfg.tab	658	S/CFI	0.000981637041503	pattern2	6	6	0	0	0	0	eptFus1,hetGla2,hg38,myoDav1,myoLuc2,nomLeu3	conCri1,mesAur1,monDom5,panHod1,rn6,sorAra2	-
MAP3K19	longevity.cfg.tab	387	C/HY	0.000981571926156	pattern2	6	6	0	0	0	0	eptFus1,hetGla2,hg38,myoDav1,myoLuc2,nomLeu3	conCri1,mesAur1,monDom5,panHod1,rn6,sorAra2	-
DMRTB1	longevity.cfg.tab	198	N/AKS	0.000981571926156	pattern2	6	6	0	0	0	0	eptFus1,hetGla2,hg38,myoDav1,myoLuc2,nomLeu3	conCri1,mesAur1,monDom5,panHod1,rn6,sorAra2	-
ZP2	longevity.cfg.tab	60	T/IKLRV	0.000980146431433	pattern2	6	6	0	0	0	0	eptFus1,hetGla2,hg38,myoDav1,myoLuc2,nomLeu3	conCri1,mesAur1,monDom5,panHod1,rn6,sorAra2	-
SHROOM4	longevity.cfg.tab	422	H/QRS	0.000979401522464	pattern2	6	6	0	0	0	0	eptFus1,hetGla2,hg38,myoDav1,myoLuc2,nomLeu3	conCri1,mesAur1,monDom5,panHod1,rn6,sorAra2	-
KRCC1	longevity.cfg.tab	201	V/ALM	0.00097902533543	pattern2	6	6	0	0	0	0	eptFus1,hetGla2,hg38,myoDav1,myoLuc2,nomLeu3	conCri1,mesAur1,monDom5,panHod1,rn6,sorAra2	-
SEZ6L	longevity.cfg.tab	537	N/HRS	0.000979009611474	pattern2	6	6	0	0	0	0	eptFus1,hetGla2,hg38,myoDav1,myoLuc2,nomLeu3	conCri1,mesAur1,monDom5,panHod1,rn6,sorAra2	-
ST6GAL1	longevity.cfg.tab	71	H/GKLQ	0.000978065591239	pattern2	6	6	0	0	0	0	eptFus1,hetGla2,hg38,myoDav1,myoLuc2,nomLeu3	conCri1,mesAur1,monDom5,panHod1,rn6,sorAra2	-
DAND5	longevity.cfg.tab	30	P/AIL	0.000977583637093	pattern2	6	6	0	0	0	0	eptFus1,hetGla2,hg38,myoDav1,myoLuc2,nomLeu3	conCri1,mesAur1,monDom5,panHod1,rn6,sorAra2	-
TMEM262	longevity.cfg.tab	31	I/V	0.000977434565981	pattern1	6	6	0	0	0	0	eptFus1,hetGla2,hg38,myoDav1,myoLuc2,nomLeu3	conCri1,mesAur1,monDom5,panHod1,rn6,sorAra2	-
PLA2G4E	longevity.cfg.tab	690	E/AGQ	0.000977165571017	pattern2	6	6	0	0	0	0	eptFus1,hetGla2,hg38,myoDav1,myoLuc2,nomLeu3	conCri1,mesAur1,monDom5,panHod1,rn6,sorAra2	-
CUBN	longevity.cfg.tab	1628	F/EISV	0.000976648977517	pattern2	6	6	0	0	0	0	eptFus1,hetGla2,hg38,myoDav1,myoLuc2,nomLeu3	conCri1,mesAur1,monDom5,panHod1,rn6,sorAra2	-
KRT23	longevity.cfg.tab	421	A/EKLSV	0.00097592412212	pattern2	6	6	0	0	0	0	eptFus1,hetGla2,hg38,myoDav1,myoLuc2,nomLeu3	conCri1,mesAur1,monDom5,panHod1,rn6,sorAra2	-
COL6A5	longevity.cfg.tab	1858	Y/FLPS	0.00097592412212	pattern2	6	6	0	0	0	0	eptFus1,hetGla2,hg38,myoDav1,myoLuc2,nomLeu3	conCri1,mesAur1,monDom5,panHod1,rn6,sorAra2	-
CHTF18	longevity.cfg.tab	607	P/ALS	0.000975274675886	pattern2	6	6	0	0	0	0	eptFus1,hetGla2,hg38,myoDav1,myoLuc2,nomLeu3	conCri1,mesAur1,monDom5,panHod1,rn6,sorAra2	-
IRS4	longevity.cfg.tab	1007	N/IST	0.000975274675886	pattern2	6	6	0	0	0	0	eptFus1,hetGla2,hg38,myoDav1,myoLuc2,nomLeu3	conCri1,mesAur1,monDom5,panHod1,rn6,sorAra2	-
COL27A1	longevity.cfg.tab	459	T/APS	0.000975208888628	pattern2	6	6	0	0	0	0	eptFus1,hetGla2,hg38,myoDav1,myoLuc2,nomLeu3	conCri1,mesAur1,monDom5,panHod1,rn6,sorAra2	-
PKHD1	longevity.cfg.tab	696	T/AKMPQ	0.000975208888628	pattern2	6	6	0	0	0	0	eptFus1,hetGla2,hg38,myoDav1,myoLuc2,nomLeu3	conCri1,mesAur1,monDom5,panHod1,rn6,sorAra2	-
FAM187B	longevity.cfg.tab	360	R/EKLQ	0.000975208888628	pattern2	6	6	0	0	0	0	eptFus1,hetGla2,hg38,myoDav1,myoLuc2,nomLeu3	conCri1,mesAur1,monDom5,panHod1,rn6,sorAra2	-
BRCA2	longevity.cfg.tab	483	V/GILT	0.000975208888628	pattern2	6	6	0	0	0	0	eptFus1,hetGla2,hg38,myoDav1,myoLuc2,nomLeu3	conCri1,mesAur1,monDom5,panHod1,rn6,sorAra2	-
TWISTNB	longevity.cfg.tab	270	W/CFR	0.000975208888628	pattern2	6	6	0	0	0	0	eptFus1,hetGla2,hg38,myoDav1,myoLuc2,nomLeu3	conCri1,mesAur1,monDom5,panHod1,rn6,sorAra2	-
TNFRSF1A	longevity.cfg.tab	27	I/HST	0.000974294148368	pattern2	6	6	0	0	0	0	eptFus1,hetGla2,hg38,myoDav1,myoLuc2,nomLeu3	conCri1,mesAur1,monDom5,panHod1,rn6,sorAra2	-
RIPOR3	longevity.cfg.tab	530	T/AMSV	0.000974169983368	pattern2	6	6	0	0	0	0	eptFus1,hetGla2,hg38,myoDav1,myoLuc2,nomLeu3	conCri1,mesAur1,monDom5,panHod1,rn6,sorAra2	-
RP1	longevity.cfg.tab	1667	R/EGKQ	0.000973489933165	pattern2	6	6	0	0	0	0	eptFus1,hetGla2,hg38,myoDav1,myoLuc2,nomLeu3	conCri1,mesAur1,monDom5,panHod1,rn6,sorAra2	-
OR13D1	longevity.cfg.tab	297	N/DGHS	0.000972845264649	pattern2	6	6	0	0	0	0	eptFus1,hetGla2,hg38,myoDav1,myoLuc2,nomLeu3	conCri1,mesAur1,monDom5,panHod1,rn6,sorAra2	-
ADGRV1	longevity.cfg.tab	2454	F/LSV	0.0009723213809	pattern2	6	6	0	0	0	0	eptFus1,hetGla2,hg38,myoDav1,myoLuc2,nomLeu3	conCri1,mesAur1,monDom5,panHod1,rn6,sorAra2	-
ITIH1	longevity.cfg.tab	480	V/MRT	0.000972262867731	pattern2	6	6	0	0	0	0	eptFus1,hetGla2,hg38,myoDav1,myoLuc2,nomLeu3	conCri1,mesAur1,monDom5,panHod1,rn6,sorAra2	-
REST	longevity.cfg.tab	501	M/IPTV	0.00097220435456	pattern2	6	6	0	0	0	0	eptFus1,hetGla2,hg38,myoDav1,myoLuc2,nomLeu3	conCri1,mesAur1,monDom5,panHod1,rn6,sorAra2	-
DHH	longevity.cfg.tab	3	L/PR	0.000971864291561	pattern2	6	6	0	0	0	0	eptFus1,hetGla2,hg38,myoDav1,myoLuc2,nomLeu3	conCri1,mesAur1,monDom5,panHod1,rn6,sorAra2	-
TMED10	longevity.cfg.tab	37	I/V	0.000971531023444	pattern1	6	6	0	0	0	0	eptFus1,hetGla2,hg38,myoDav1,myoLuc2,nomLeu3	conCri1,mesAur1,monDom5,panHod1,rn6,sorAra2	-
SFI1	longevity.cfg.tab	752	C/HRS	0.000971466698203	pattern2	6	6	0	0	0	0	eptFus1,hetGla2,hg38,myoDav1,myoLuc2,nomLeu3	conCri1,mesAur1,monDom5,panHod1,rn6,sorAra2	-
VPS13B	longevity.cfg.tab	1893	T/KMS	0.000971466698203	pattern2	6	6	0	0	0	0	eptFus1,hetGla2,hg38,myoDav1,myoLuc2,nomLeu3	conCri1,mesAur1,monDom5,panHod1,rn6,sorAra2	-
PLBD1	longevity.cfg.tab	419	Q/EHK	0.000971466698203	pattern2	6	6	0	0	0	0	eptFus1,hetGla2,hg38,myoDav1,myoLuc2,nomLeu3	conCri1,mesAur1,monDom5,panHod1,rn6,sorAra2	-
DENND1C	longevity.cfg.tab	722	K/EH	0.000971466698203	pattern2	6	6	0	0	0	0	eptFus1,hetGla2,hg38,myoDav1,myoLuc2,nomLeu3	conCri1,mesAur1,monDom5,panHod1,rn6,sorAra2	-
KIF18A	longevity.cfg.tab	151	I/EV	0.000971466698203	pattern2	6	6	0	0	0	0	eptFus1,hetGla2,hg38,myoDav1,myoLuc2,nomLeu3	conCri1,mesAur1,monDom5,panHod1,rn6,sorAra2	-
VCAN	longevity.cfg.tab	1058	A/LST	0.000971466698203	pattern2	6	6	0	0	0	0	eptFus1,hetGla2,hg38,myoDav1,myoLuc2,nomLeu3	conCri1,mesAur1,monDom5,panHod1,rn6,sorAra2	-
SPC25	longevity.cfg.tab	174	H/CRS	0.000971434848737	pattern2	6	6	0	0	0	0	eptFus1,hetGla2,hg38,myoDav1,myoLuc2,nomLeu3	conCri1,mesAur1,monDom5,panHod1,rn6,sorAra2	-
CCP110	longevity.cfg.tab	158	I/LMTV	0.000970134342049	pattern2	6	6	0	0	0	0	eptFus1,hetGla2,hg38,myoDav1,myoLuc2,nomLeu3	conCri1,mesAur1,monDom5,panHod1,rn6,sorAra2	-
CSMD2	longevity.cfg.tab	2258	V/AIM	0.000967703199148	pattern2	6	6	0	0	0	0	eptFus1,hetGla2,hg38,myoDav1,myoLuc2,nomLeu3	conCri1,mesAur1,monDom5,panHod1,rn6,sorAra2	-
KDM4B	longevity.cfg.tab	971	V/AIL	0.000967210109536	pattern2	6	6	0	0	0	0	eptFus1,hetGla2,hg38,myoDav1,myoLuc2,nomLeu3	conCri1,mesAur1,monDom5,panHod1,rn6,sorAra2	-
HIVEP1	longevity.cfg.tab	2483	G/AST	0.000967210109536	pattern2	6	6	0	0	0	0	eptFus1,hetGla2,hg38,myoDav1,myoLuc2,nomLeu3	conCri1,mesAur1,monDom5,panHod1,rn6,sorAra2	-
PRKDC	longevity.cfg.tab	1413	I/FKMST	0.000965298078207	pattern2	6	6	0	0	0	0	eptFus1,hetGla2,hg38,myoDav1,myoLuc2,nomLeu3	conCri1,mesAur1,monDom5,panHod1,rn6,sorAra2	-
IL17RA	longevity.cfg.tab	144	T/ANS	0.000964915202299	pattern2	6	6	0	0	0	0	eptFus1,hetGla2,hg38,myoDav1,myoLuc2,nomLeu3	conCri1,mesAur1,monDom5,panHod1,rn6,sorAra2	-
DMKN	longevity.cfg.tab	380	V/AGIL	0.00096482101389	pattern2	6	6	0	0	0	0	eptFus1,hetGla2,hg38,myoDav1,myoLuc2,nomLeu3	conCri1,mesAur1,monDom5,panHod1,rn6,sorAra2	-
KRT78	longevity.cfg.tab	143	H/CDENS	0.000964702920674	pattern2	6	6	0	0	0	0	eptFus1,hetGla2,hg38,myoDav1,myoLuc2,nomLeu3	conCri1,mesAur1,monDom5,panHod1,rn6,sorAra2	-
B3GLCT	longevity.cfg.tab	484	K/AEQRS	0.000964429014459	pattern2	6	6	0	0	0	0	eptFus1,hetGla2,hg38,myoDav1,myoLuc2,nomLeu3	conCri1,mesAur1,monDom5,panHod1,rn6,sorAra2	-
FAM208B	longevity.cfg.tab	12	S/DHKNT	0.000963962579916	pattern2	6	6	0	0	0	0	eptFus1,hetGla2,hg38,myoDav1,myoLuc2,nomLeu3	conCri1,mesAur1,monDom5,panHod1,rn6,sorAra2	-
CCDC66	longevity.cfg.tab	106	I/FLTV	0.0009638171295	pattern2	6	6	0	0	0	0	eptFus1,hetGla2,hg38,myoDav1,myoLuc2,nomLeu3	conCri1,mesAur1,monDom5,panHod1,rn6,sorAra2	-
MCOLN1	longevity.cfg.tab	331	G/AHRSV	0.000963483286121	pattern2	6	6	0	0	0	0	eptFus1,hetGla2,hg38,myoDav1,myoLuc2,nomLeu3	conCri1,mesAur1,monDom5,panHod1,rn6,sorAra2	-
APOA4	longevity.cfg.tab	190	D/KNT	0.000963483286121	pattern2	6	6	0	0	0	0	eptFus1,hetGla2,hg38,myoDav1,myoLuc2,nomLeu3	conCri1,mesAur1,monDom5,panHod1,rn6,sorAra2	-
DNAH2	longevity.cfg.tab	28	A/NPST	0.000963409294334	pattern2	6	6	0	0	0	0	eptFus1,hetGla2,hg38,myoDav1,myoLuc2,nomLeu3	conCri1,mesAur1,monDom5,panHod1,rn6,sorAra2	-
ABCA13	longevity.cfg.tab	1022	G/EQRT	0.000963409294334	pattern2	6	6	0	0	0	0	eptFus1,hetGla2,hg38,myoDav1,myoLuc2,nomLeu3	conCri1,mesAur1,monDom5,panHod1,rn6,sorAra2	-
SLC39A12	longevity.cfg.tab	140	K/AENQT	0.000963409294334	pattern2	6	6	0	0	0	0	eptFus1,hetGla2,hg38,myoDav1,myoLuc2,nomLeu3	conCri1,mesAur1,monDom5,panHod1,rn6,sorAra2	-
CAPS2	longevity.cfg.tab	243	V/AKLRT	0.000963409294334	pattern2	6	6	0	0	0	0	eptFus1,hetGla2,hg38,myoDav1,myoLuc2,nomLeu3	conCri1,mesAur1,monDom5,panHod1,rn6,sorAra2	-
PRUNE2	longevity.cfg.tab	2187	G/CST	0.000962559202618	pattern2	6	6	0	0	0	0	eptFus1,hetGla2,hg38,myoDav1,myoLuc2,nomLeu3	conCri1,mesAur1,monDom5,panHod1,rn6,sorAra2	-
PLAU	longevity.cfg.tab	339	T/DHPSY	0.000961625811951	pattern2	6	6	0	0	0	0	eptFus1,hetGla2,hg38,myoDav1,myoLuc2,nomLeu3	conCri1,mesAur1,monDom5,panHod1,rn6,sorAra2	-
TAS2R3	longevity.cfg.tab	216	N/DHLY	0.000961258683287	pattern2	6	6	0	0	0	0	eptFus1,hetGla2,hg38,myoDav1,myoLuc2,nomLeu3	conCri1,mesAur1,monDom5,panHod1,rn6,sorAra2	-
GADL1	longevity.cfg.tab	102	R/KQ	0.000960712575891	pattern2	6	6	0	0	0	0	eptFus1,hetGla2,hg38,myoDav1,myoLuc2,nomLeu3	conCri1,mesAur1,monDom5,panHod1,rn6,sorAra2	-
ZP3	longevity.cfg.tab	50	S/GHIKRV	0.000960279598747	pattern2	6	6	0	0	0	0	eptFus1,hetGla2,hg38,myoDav1,myoLuc2,nomLeu3	conCri1,mesAur1,monDom5,panHod1,rn6,sorAra2	-
E2F7	longevity.cfg.tab	841	V/AGIS	0.00095954572351	pattern2	6	6	0	0	0	0	eptFus1,hetGla2,hg38,myoDav1,myoLuc2,nomLeu3	conCri1,mesAur1,monDom5,panHod1,rn6,sorAra2	-
LRPPRC	longevity.cfg.tab	1135	T/ILV	0.000958232841807	pattern2	6	6	0	0	0	0	eptFus1,hetGla2,hg38,myoDav1,myoLuc2,nomLeu3	conCri1,mesAur1,monDom5,panHod1,rn6,sorAra2	-
DNHD1	longevity.cfg.tab	3434	M/HKQSV	0.000957847368941	pattern2	6	6	0	0	0	0	eptFus1,hetGla2,hg38,myoDav1,myoLuc2,nomLeu3	conCri1,mesAur1,monDom5,panHod1,rn6,sorAra2	-
MMP7	longevity.cfg.tab	202	S/DGQTV	0.000957847368941	pattern2	6	6	0	0	0	0	eptFus1,hetGla2,hg38,myoDav1,myoLuc2,nomLeu3	conCri1,mesAur1,monDom5,panHod1,rn6,sorAra2	-
EFCAB5	longevity.cfg.tab	603	A/EPTV	0.000957779083876	pattern2	6	6	0	0	0	0	eptFus1,hetGla2,hg38,myoDav1,myoLuc2,nomLeu3	conCri1,mesAur1,monDom5,panHod1,rn6,sorAra2	-
GAS2L2	longevity.cfg.tab	551	D/HINS	0.000957184994398	pattern2	6	6	0	0	0	0	eptFus1,hetGla2,hg38,myoDav1,myoLuc2,nomLeu3	conCri1,mesAur1,monDom5,panHod1,rn6,sorAra2	-
PTCH2	longevity.cfg.tab	368	E/AKQ	0.000957184994398	pattern2	6	6	0	0	0	0	eptFus1,hetGla2,hg38,myoDav1,myoLuc2,nomLeu3	conCri1,mesAur1,monDom5,panHod1,rn6,sorAra2	-
MRPL54	longevity.cfg.tab	11	T/LMRSV	0.000956694367114	pattern2	6	6	0	0	0	0	eptFus1,hetGla2,hg38,myoDav1,myoLuc2,nomLeu3	conCri1,mesAur1,monDom5,panHod1,rn6,sorAra2	-
FBXO43	longevity.cfg.tab	200	N/DST	0.000956218486236	pattern2	6	6	0	0	0	0	eptFus1,hetGla2,hg38,myoDav1,myoLuc2,nomLeu3	conCri1,mesAur1,monDom5,panHod1,rn6,sorAra2	-
ZDHHC4	longevity.cfg.tab	65	H/CPRY	0.000956152697295	pattern2	6	6	0	0	0	0	eptFus1,hetGla2,hg38,myoDav1,myoLuc2,nomLeu3	conCri1,mesAur1,monDom5,panHod1,rn6,sorAra2	-
FMO3	longevity.cfg.tab	210	M/IV	0.000955895728993	pattern2	6	6	0	0	0	0	eptFus1,hetGla2,hg38,myoDav1,myoLuc2,nomLeu3	conCri1,mesAur1,monDom5,panHod1,rn6,sorAra2	-
SPRR1A	longevity.cfg.tab	79	A/EGPSV	0.000955810646888	pattern2	6	6	0	0	0	0	eptFus1,hetGla2,hg38,myoDav1,myoLuc2,nomLeu3	conCri1,mesAur1,monDom5,panHod1,rn6,sorAra2	-
SIMC1	longevity.cfg.tab	861	A/STVZ	0.000955810646888	pattern2	6	6	0	0	0	0	eptFus1,hetGla2,hg38,myoDav1,myoLuc2,nomLeu3	conCri1,mesAur1,monDom5,panHod1,rn6,sorAra2	-
AMHR2	longevity.cfg.tab	464	Y/CHNR	0.000955744857931	pattern2	6	6	0	0	0	0	eptFus1,hetGla2,hg38,myoDav1,myoLuc2,nomLeu3	conCri1,mesAur1,monDom5,panHod1,rn6,sorAra2	-
RELCH	longevity.cfg.tab	396	I/AFNST	0.000955744857931	pattern2	6	6	0	0	0	0	eptFus1,hetGla2,hg38,myoDav1,myoLuc2,nomLeu3	conCri1,mesAur1,monDom5,panHod1,rn6,sorAra2	-
FER1L5	longevity.cfg.tab	2024	P/QSVY	0.000955727535873	pattern2	6	6	0	0	0	0	eptFus1,hetGla2,hg38,myoDav1,myoLuc2,nomLeu3	conCri1,mesAur1,monDom5,panHod1,rn6,sorAra2	-
ABCA13	longevity.cfg.tab	1262	A/ISTV	0.000955018356571	pattern2	6	6	0	0	0	0	eptFus1,hetGla2,hg38,myoDav1,myoLuc2,nomLeu3	conCri1,mesAur1,monDom5,panHod1,rn6,sorAra2	-
PDZD2	longevity.cfg.tab	1127	C/HRSY	0.000955018356571	pattern2	6	6	0	0	0	0	eptFus1,hetGla2,hg38,myoDav1,myoLuc2,nomLeu3	conCri1,mesAur1,monDom5,panHod1,rn6,sorAra2	-
DNAH5	longevity.cfg.tab	4607	T/AP	0.000954543103242	pattern2	6	6	0	0	0	0	eptFus1,hetGla2,hg38,myoDav1,myoLuc2,nomLeu3	conCri1,mesAur1,monDom5,panHod1,rn6,sorAra2	-
DNTTIP2	longevity.cfg.tab	171	T/AIRV	0.000954474320181	pattern2	6	6	0	0	0	0	eptFus1,hetGla2,hg38,myoDav1,myoLuc2,nomLeu3	conCri1,mesAur1,monDom5,panHod1,rn6,sorAra2	-
CROCC	longevity.cfg.tab	1622	I/LV	0.000954474320181	pattern2	6	6	0	0	0	0	eptFus1,hetGla2,hg38,myoDav1,myoLuc2,nomLeu3	conCri1,mesAur1,monDom5,panHod1,rn6,sorAra2	-
CFAP65	longevity.cfg.tab	443	M/FIV	0.000954474320181	pattern2	6	6	0	0	0	0	eptFus1,hetGla2,hg38,myoDav1,myoLuc2,nomLeu3	conCri1,mesAur1,monDom5,panHod1,rn6,sorAra2	-
SERPINA11	longevity.cfg.tab	174	T/AS	0.000954474320181	pattern2	6	6	0	0	0	0	eptFus1,hetGla2,hg38,myoDav1,myoLuc2,nomLeu3	conCri1,mesAur1,monDom5,panHod1,rn6,sorAra2	-
IL18R1	longevity.cfg.tab	123	Q/HL	0.000954474320181	pattern2	6	6	0	0	0	0	eptFus1,hetGla2,hg38,myoDav1,myoLuc2,nomLeu3	conCri1,mesAur1,monDom5,panHod1,rn6,sorAra2	-
SPAG5	longevity.cfg.tab	1179	R/GKS	0.000954474320181	pattern2	6	6	0	0	0	0	eptFus1,hetGla2,hg38,myoDav1,myoLuc2,nomLeu3	conCri1,mesAur1,monDom5,panHod1,rn6,sorAra2	-
ATP10D	longevity.cfg.tab	675	V/AIS	0.000953362496403	pattern2	6	6	0	0	0	0	eptFus1,hetGla2,hg38,myoDav1,myoLuc2,nomLeu3	conCri1,mesAur1,monDom5,panHod1,rn6,sorAra2	-
PCARE	longevity.cfg.tab	982	S/GT	0.000953064803015	pattern2	6	6	0	0	0	0	eptFus1,hetGla2,hg38,myoDav1,myoLuc2,nomLeu3	conCri1,mesAur1,monDom5,panHod1,rn6,sorAra2	-
CENPJ	longevity.cfg.tab	129	A/EGKMSV	0.000952937182187	pattern2	6	6	0	0	0	0	eptFus1,hetGla2,hg38,myoDav1,myoLuc2,nomLeu3	conCri1,mesAur1,monDom5,panHod1,rn6,sorAra2	-
PCDHA1	longevity.cfg.tab	133	R/GKP	0.000952657610668	pattern2	6	6	0	0	0	0	eptFus1,hetGla2,hg38,myoDav1,myoLuc2,nomLeu3	conCri1,mesAur1,monDom5,panHod1,rn6,sorAra2	-
FOXI3	longevity.cfg.tab	371	T/GNS	0.000952657610668	pattern2	6	6	0	0	0	0	eptFus1,hetGla2,hg38,myoDav1,myoLuc2,nomLeu3	conCri1,mesAur1,monDom5,panHod1,rn6,sorAra2	-
LSG1	longevity.cfg.tab	514	Y/CRS	0.000952142566618	pattern2	6	6	0	0	0	0	eptFus1,hetGla2,hg38,myoDav1,myoLuc2,nomLeu3	conCri1,mesAur1,monDom5,panHod1,rn6,sorAra2	-
RET	longevity.cfg.tab	489	Q/KR	0.000951837671656	pattern2	6	6	0	0	0	0	eptFus1,hetGla2,hg38,myoDav1,myoLuc2,nomLeu3	conCri1,mesAur1,monDom5,panHod1,rn6,sorAra2	-
FCGBP	longevity.cfg.tab	1657	E/DNV	0.000951691096508	pattern2	6	6	0	0	0	0	eptFus1,hetGla2,hg38,myoDav1,myoLuc2,nomLeu3	conCri1,mesAur1,monDom5,panHod1,rn6,sorAra2	-
FBXO6	longevity.cfg.tab	267	S/AERT	0.000951625307268	pattern2	6	6	0	0	0	0	eptFus1,hetGla2,hg38,myoDav1,myoLuc2,nomLeu3	conCri1,mesAur1,monDom5,panHod1,rn6,sorAra2	-
PWWP3A	longevity.cfg.tab	114	R/EGLST	0.000951625307268	pattern2	6	6	0	0	0	0	eptFus1,hetGla2,hg38,myoDav1,myoLuc2,nomLeu3	conCri1,mesAur1,monDom5,panHod1,rn6,sorAra2	-
ZGRF1	longevity.cfg.tab	674	F/HILSV	0.000951283255062	pattern2	6	6	0	0	0	0	eptFus1,hetGla2,hg38,myoDav1,myoLuc2,nomLeu3	conCri1,mesAur1,monDom5,panHod1,rn6,sorAra2	-
AK9	longevity.cfg.tab	1165	E/GKNQ	0.000951283255062	pattern2	6	6	0	0	0	0	eptFus1,hetGla2,hg38,myoDav1,myoLuc2,nomLeu3	conCri1,mesAur1,monDom5,panHod1,rn6,sorAra2	-
ATP13A2	longevity.cfg.tab	454	N/GKMRS	0.000951217465805	pattern2	6	6	0	0	0	0	eptFus1,hetGla2,hg38,myoDav1,myoLuc2,nomLeu3	conCri1,mesAur1,monDom5,panHod1,rn6,sorAra2	-
ERICH3	longevity.cfg.tab	889	K/EMRT	0.000951217465805	pattern2	6	6	0	0	0	0	eptFus1,hetGla2,hg38,myoDav1,myoLuc2,nomLeu3	conCri1,mesAur1,monDom5,panHod1,rn6,sorAra2	-
TFRC	longevity.cfg.tab	247	T/FMSVY	0.000949458878689	pattern2	6	6	0	0	0	0	eptFus1,hetGla2,hg38,myoDav1,myoLuc2,nomLeu3	conCri1,mesAur1,monDom5,panHod1,rn6,sorAra2	-
FANCB	longevity.cfg.tab	735	R/HKST	0.000949330340476	pattern2	6	6	0	0	0	0	eptFus1,hetGla2,hg38,myoDav1,myoLuc2,nomLeu3	conCri1,mesAur1,monDom5,panHod1,rn6,sorAra2	-
SLFN5	longevity.cfg.tab	754	P/KQST	0.000949264551103	pattern2	6	6	0	0	0	0	eptFus1,hetGla2,hg38,myoDav1,myoLuc2,nomLeu3	conCri1,mesAur1,monDom5,panHod1,rn6,sorAra2	-
IFIT1B	longevity.cfg.tab	378	E/DHMQ	0.000949063172713	pattern2	6	6	0	0	0	0	eptFus1,hetGla2,hg38,myoDav1,myoLuc2,nomLeu3	conCri1,mesAur1,monDom5,panHod1,rn6,sorAra2	-
CCL18	longevity.cfg.tab	8	L/AFIS	0.000949031079943	pattern2	6	6	0	0	0	0	eptFus1,hetGla2,hg38,myoDav1,myoLuc2,nomLeu3	conCri1,mesAur1,monDom5,panHod1,rn6,sorAra2	-
CATSPERB	longevity.cfg.tab	688	N/HKLS	0.000948994887151	pattern2	6	6	0	0	0	0	eptFus1,hetGla2,hg38,myoDav1,myoLuc2,nomLeu3	conCri1,mesAur1,monDom5,panHod1,rn6,sorAra2	-
SLFN11	longevity.cfg.tab	710	D/EHK	0.000948994887151	pattern2	6	6	0	0	0	0	eptFus1,hetGla2,hg38,myoDav1,myoLuc2,nomLeu3	conCri1,mesAur1,monDom5,panHod1,rn6,sorAra2	-
PDE4DIP	longevity.cfg.tab	1758	T/IMPS	0.000948922498097	pattern2	6	6	0	0	0	0	eptFus1,hetGla2,hg38,myoDav1,myoLuc2,nomLeu3	conCri1,mesAur1,monDom5,panHod1,rn6,sorAra2	-
ATF7IP	longevity.cfg.tab	275	D/EGNT	0.000948922498097	pattern2	6	6	0	0	0	0	eptFus1,hetGla2,hg38,myoDav1,myoLuc2,nomLeu3	conCri1,mesAur1,monDom5,panHod1,rn6,sorAra2	-
DNAH5	longevity.cfg.tab	1001	M/PTV	0.000948922498097	pattern2	6	6	0	0	0	0	eptFus1,hetGla2,hg38,myoDav1,myoLuc2,nomLeu3	conCri1,mesAur1,monDom5,panHod1,rn6,sorAra2	-
SLC12A8	longevity.cfg.tab	536	K/AEQR	0.000948856708707	pattern2	6	6	0	0	0	0	eptFus1,hetGla2,hg38,myoDav1,myoLuc2,nomLeu3	conCri1,mesAur1,monDom5,panHod1,rn6,sorAra2	-
KLB	longevity.cfg.tab	978	T/ANPS	0.000948856708707	pattern2	6	6	0	0	0	0	eptFus1,hetGla2,hg38,myoDav1,myoLuc2,nomLeu3	conCri1,mesAur1,monDom5,panHod1,rn6,sorAra2	-
MYRFL	longevity.cfg.tab	192	S/CILT	0.000948856708707	pattern2	6	6	0	0	0	0	eptFus1,hetGla2,hg38,myoDav1,myoLuc2,nomLeu3	conCri1,mesAur1,monDom5,panHod1,rn6,sorAra2	-
TTLL6	longevity.cfg.tab	565	G/IRS	0.00094860328108	pattern2	6	6	0	0	0	0	eptFus1,hetGla2,hg38,myoDav1,myoLuc2,nomLeu3	conCri1,mesAur1,monDom5,panHod1,rn6,sorAra2	-
PRG4	longevity.cfg.tab	115	S/P	0.000947897243799	pattern1	6	6	0	0	0	0	eptFus1,hetGla2,hg38,myoDav1,myoLuc2,nomLeu3	conCri1,mesAur1,monDom5,panHod1,rn6,sorAra2	-
AP5B1	longevity.cfg.tab	779	G/CDRS	0.00094789019055	pattern2	6	6	0	0	0	0	eptFus1,hetGla2,hg38,myoDav1,myoLuc2,nomLeu3	conCri1,mesAur1,monDom5,panHod1,rn6,sorAra2	-
SPHKAP	longevity.cfg.tab	1409	D/EHNQ	0.00094789019055	pattern2	6	6	0	0	0	0	eptFus1,hetGla2,hg38,myoDav1,myoLuc2,nomLeu3	conCri1,mesAur1,monDom5,panHod1,rn6,sorAra2	-
L1CAM	longevity.cfg.tab	758	T/EKMS	0.00094789019055	pattern2	6	6	0	0	0	0	eptFus1,hetGla2,hg38,myoDav1,myoLuc2,nomLeu3	conCri1,mesAur1,monDom5,panHod1,rn6,sorAra2	-
SLX4	longevity.cfg.tab	1057	T/AGILSV	0.00094784187433	pattern2	6	6	0	0	0	0	eptFus1,hetGla2,hg38,myoDav1,myoLuc2,nomLeu3	conCri1,mesAur1,monDom5,panHod1,rn6,sorAra2	-
DCT	longevity.cfg.tab	65	A/TV	0.000947840091253	pattern2	6	6	0	0	0	0	eptFus1,hetGla2,hg38,myoDav1,myoLuc2,nomLeu3	conCri1,mesAur1,monDom5,panHod1,rn6,sorAra2	-
PKD2L2	longevity.cfg.tab	111	N/DQS	0.000947840091253	pattern2	6	6	0	0	0	0	eptFus1,hetGla2,hg38,myoDav1,myoLuc2,nomLeu3	conCri1,mesAur1,monDom5,panHod1,rn6,sorAra2	-
ZNF473	longevity.cfg.tab	577	T/AEGLS	0.00094782440111	pattern2	6	6	0	0	0	0	eptFus1,hetGla2,hg38,myoDav1,myoLuc2,nomLeu3	conCri1,mesAur1,monDom5,panHod1,rn6,sorAra2	-
ABCA13	longevity.cfg.tab	1700	T/ADISV	0.00094782440111	pattern2	6	6	0	0	0	0	eptFus1,hetGla2,hg38,myoDav1,myoLuc2,nomLeu3	conCri1,mesAur1,monDom5,panHod1,rn6,sorAra2	-
CRYBG3	longevity.cfg.tab	1626	T/AQRS	0.00094782440111	pattern2	6	6	0	0	0	0	eptFus1,hetGla2,hg38,myoDav1,myoLuc2,nomLeu3	conCri1,mesAur1,monDom5,panHod1,rn6,sorAra2	-
CXCL13	longevity.cfg.tab	72	S/DKLPV	0.00094782440111	pattern2	6	6	0	0	0	0	eptFus1,hetGla2,hg38,myoDav1,myoLuc2,nomLeu3	conCri1,mesAur1,monDom5,panHod1,rn6,sorAra2	-
TTI1	longevity.cfg.tab	546	K/MPQRS	0.000947548137158	pattern2	6	6	0	0	0	0	eptFus1,hetGla2,hg38,myoDav1,myoLuc2,nomLeu3	conCri1,mesAur1,monDom5,panHod1,rn6,sorAra2	-
WRN	longevity.cfg.tab	1054	N/IKRST	0.000946818318578	pattern2	6	6	0	0	0	0	eptFus1,hetGla2,hg38,myoDav1,myoLuc2,nomLeu3	conCri1,mesAur1,monDom5,panHod1,rn6,sorAra2	-
GALNT5	longevity.cfg.tab	421	Q/HPR	0.000945871212722	pattern2	6	6	0	0	0	0	eptFus1,hetGla2,hg38,myoDav1,myoLuc2,nomLeu3	conCri1,mesAur1,monDom5,panHod1,rn6,sorAra2	-
ZNF483	longevity.cfg.tab	502	G/ARS	0.000945427777625	pattern2	6	6	0	0	0	0	eptFus1,hetGla2,hg38,myoDav1,myoLuc2,nomLeu3	conCri1,mesAur1,monDom5,panHod1,rn6,sorAra2	-
KIAA0391	longevity.cfg.tab	173	S/G	0.000944972404986	pattern1	6	6	0	0	0	0	eptFus1,hetGla2,hg38,myoDav1,myoLuc2,nomLeu3	conCri1,mesAur1,monDom5,panHod1,rn6,sorAra2	-
FRAS1	longevity.cfg.tab	2641	V/AI	0.000944972404986	pattern2	6	6	0	0	0	0	eptFus1,hetGla2,hg38,myoDav1,myoLuc2,nomLeu3	conCri1,mesAur1,monDom5,panHod1,rn6,sorAra2	-
VWA3B	longevity.cfg.tab	1077	T/I	0.000944972404986	pattern1	6	6	0	0	0	0	eptFus1,hetGla2,hg38,myoDav1,myoLuc2,nomLeu3	conCri1,mesAur1,monDom5,panHod1,rn6,sorAra2	-
PRSS35	longevity.cfg.tab	33	V/IL	0.000944972404986	pattern2	6	6	0	0	0	0	eptFus1,hetGla2,hg38,myoDav1,myoLuc2,nomLeu3	conCri1,mesAur1,monDom5,panHod1,rn6,sorAra2	-
ITGA8	longevity.cfg.tab	707	F/L	0.000944972404986	pattern1	6	6	0	0	0	0	eptFus1,hetGla2,hg38,myoDav1,myoLuc2,nomLeu3	conCri1,mesAur1,monDom5,panHod1,rn6,sorAra2	-
CRISP2	longevity.cfg.tab	132	V/AIP	0.00094369626936	pattern2	6	6	0	0	0	0	eptFus1,hetGla2,hg38,myoDav1,myoLuc2,nomLeu3	conCri1,mesAur1,monDom5,panHod1,rn6,sorAra2	-
KDM3B	longevity.cfg.tab	215	Y/C	0.000941682500643	pattern1	6	6	0	0	0	0	eptFus1,hetGla2,hg38,myoDav1,myoLuc2,nomLeu3	conCri1,mesAur1,monDom5,panHod1,rn6,sorAra2	-
KCNV2	longevity.cfg.tab	271	V/I	0.000941682500643	pattern1	6	6	0	0	0	0	eptFus1,hetGla2,hg38,myoDav1,myoLuc2,nomLeu3	conCri1,mesAur1,monDom5,panHod1,rn6,sorAra2	-
SYNE2	longevity.cfg.tab	6230	R/K	0.000941682500643	pattern1	6	6	0	0	0	0	eptFus1,hetGla2,hg38,myoDav1,myoLuc2,nomLeu3	conCri1,mesAur1,monDom5,panHod1,rn6,sorAra2	-
TRIP10	longevity.cfg.tab	445	Q/R	0.000941682500643	pattern1	6	6	0	0	0	0	eptFus1,hetGla2,hg38,myoDav1,myoLuc2,nomLeu3	conCri1,mesAur1,monDom5,panHod1,rn6,sorAra2	-
ME1	longevity.cfg.tab	115	V/A	0.000941682500643	pattern1	6	6	0	0	0	0	eptFus1,hetGla2,hg38,myoDav1,myoLuc2,nomLeu3	conCri1,mesAur1,monDom5,panHod1,rn6,sorAra2	-
PER1	longevity.cfg.tab	829	S/G	0.000941682500643	pattern1	6	6	0	0	0	0	eptFus1,hetGla2,hg38,myoDav1,myoLuc2,nomLeu3	conCri1,mesAur1,monDom5,panHod1,rn6,sorAra2	-
VPS13C	longevity.cfg.tab	2353	D/AEHN	0.000940451825589	pattern2	6	6	0	0	0	0	eptFus1,hetGla2,hg38,myoDav1,myoLuc2,nomLeu3	conCri1,mesAur1,monDom5,panHod1,rn6,sorAra2	-
DAZAP2	longevity.cfg.tab	102	T/AI	0.000940123298253	pattern2	6	6	0	0	0	0	eptFus1,hetGla2,hg38,myoDav1,myoLuc2,nomLeu3	conCri1,mesAur1,monDom5,panHod1,rn6,sorAra2	-
ASCL3	longevity.cfg.tab	152	K/E	0.000940123298253	pattern1	6	6	0	0	0	0	eptFus1,hetGla2,hg38,myoDav1,myoLuc2,nomLeu3	conCri1,mesAur1,monDom5,panHod1,rn6,sorAra2	-
C17orf75	longevity.cfg.tab	77	A/LV	0.000940123298253	pattern2	6	6	0	0	0	0	eptFus1,hetGla2,hg38,myoDav1,myoLuc2,nomLeu3	conCri1,mesAur1,monDom5,panHod1,rn6,sorAra2	-
NBN	longevity.cfg.tab	373	R/K	0.000940123298253	pattern1	6	6	0	0	0	0	eptFus1,hetGla2,hg38,myoDav1,myoLuc2,nomLeu3	conCri1,mesAur1,monDom5,panHod1,rn6,sorAra2	-
NOD1	longevity.cfg.tab	876	Q/K	0.000940123298253	pattern1	6	6	0	0	0	0	eptFus1,hetGla2,hg38,myoDav1,myoLuc2,nomLeu3	conCri1,mesAur1,monDom5,panHod1,rn6,sorAra2	-
LRMP	longevity.cfg.tab	305	A/LST	0.000940123298253	pattern2	6	6	0	0	0	0	eptFus1,hetGla2,hg38,myoDav1,myoLuc2,nomLeu3	conCri1,mesAur1,monDom5,panHod1,rn6,sorAra2	-
MUS81	longevity.cfg.tab	463	I/MV	0.00093909597616	pattern2	6	6	0	0	0	0	eptFus1,hetGla2,hg38,myoDav1,myoLuc2,nomLeu3	conCri1,mesAur1,monDom5,panHod1,rn6,sorAra2	-
BPTF	longevity.cfg.tab	2128	N/AHST	0.000939031640523	pattern2	6	6	0	0	0	0	eptFus1,hetGla2,hg38,myoDav1,myoLuc2,nomLeu3	conCri1,mesAur1,monDom5,panHod1,rn6,sorAra2	-
TMPRSS15	longevity.cfg.tab	918	V/EGKMY	0.000938936763906	pattern2	6	6	0	0	0	0	eptFus1,hetGla2,hg38,myoDav1,myoLuc2,nomLeu3	conCri1,mesAur1,monDom5,panHod1,rn6,sorAra2	-
NEURL2	longevity.cfg.tab	27	R/EPQS	0.000936798100721	pattern2	6	6	0	0	0	0	eptFus1,hetGla2,hg38,myoDav1,myoLuc2,nomLeu3	conCri1,mesAur1,monDom5,panHod1,rn6,sorAra2	-
RANBP2	longevity.cfg.tab	1741	T/AIPS	0.000936798100721	pattern2	6	6	0	0	0	0	eptFus1,hetGla2,hg38,myoDav1,myoLuc2,nomLeu3	conCri1,mesAur1,monDom5,panHod1,rn6,sorAra2	-
WNK1	longevity.cfg.tab	2018	A/PTV	0.000936567673679	pattern2	6	6	0	0	0	0	eptFus1,hetGla2,hg38,myoDav1,myoLuc2,nomLeu3	conCri1,mesAur1,monDom5,panHod1,rn6,sorAra2	-
ABRACL	longevity.cfg.tab	61	P/AQST	0.000936549249403	pattern2	6	6	0	0	0	0	eptFus1,hetGla2,hg38,myoDav1,myoLuc2,nomLeu3	conCri1,mesAur1,monDom5,panHod1,rn6,sorAra2	-
SLC44A5	longevity.cfg.tab	585	R/AEFKT	0.000936549249403	pattern2	6	6	0	0	0	0	eptFus1,hetGla2,hg38,myoDav1,myoLuc2,nomLeu3	conCri1,mesAur1,monDom5,panHod1,rn6,sorAra2	-
B3GNT5	longevity.cfg.tab	356	M/ITV	0.000934289189441	pattern2	6	6	0	0	0	0	eptFus1,hetGla2,hg38,myoDav1,myoLuc2,nomLeu3	conCri1,mesAur1,monDom5,panHod1,rn6,sorAra2	-
COX7B2	longevity.cfg.tab	50	V/FLT	0.000934244228357	pattern2	6	6	0	0	0	0	eptFus1,hetGla2,hg38,myoDav1,myoLuc2,nomLeu3	conCri1,mesAur1,monDom5,panHod1,rn6,sorAra2	-
PDCD2L	longevity.cfg.tab	153	K/EGRS	0.000934231295952	pattern2	6	6	0	0	0	0	eptFus1,hetGla2,hg38,myoDav1,myoLuc2,nomLeu3	conCri1,mesAur1,monDom5,panHod1,rn6,sorAra2	-
RANBP2	longevity.cfg.tab	1603	T/APS	0.000934231295952	pattern2	6	6	0	0	0	0	eptFus1,hetGla2,hg38,myoDav1,myoLuc2,nomLeu3	conCri1,mesAur1,monDom5,panHod1,rn6,sorAra2	-
LRRIQ3	longevity.cfg.tab	407	F/ACL	0.000933266699557	pattern2	6	6	0	0	0	0	eptFus1,hetGla2,hg38,myoDav1,myoLuc2,nomLeu3	conCri1,mesAur1,monDom5,panHod1,rn6,sorAra2	-
MFSD5	longevity.cfg.tab	290	V/AL	0.000933266699557	pattern2	6	6	0	0	0	0	eptFus1,hetGla2,hg38,myoDav1,myoLuc2,nomLeu3	conCri1,mesAur1,monDom5,panHod1,rn6,sorAra2	-
ACAA1	longevity.cfg.tab	200	T/AMS	0.000933266699557	pattern2	6	6	0	0	0	0	eptFus1,hetGla2,hg38,myoDav1,myoLuc2,nomLeu3	conCri1,mesAur1,monDom5,panHod1,rn6,sorAra2	-
S100A11	longevity.cfg.tab	92	D/EK	0.000933266699557	pattern2	6	6	0	0	0	0	eptFus1,hetGla2,hg38,myoDav1,myoLuc2,nomLeu3	conCri1,mesAur1,monDom5,panHod1,rn6,sorAra2	-
KIAA0556	longevity.cfg.tab	369	L/PQ	0.000933225912676	pattern2	6	6	0	0	0	0	eptFus1,hetGla2,hg38,myoDav1,myoLuc2,nomLeu3	conCri1,mesAur1,monDom5,panHod1,rn6,sorAra2	-
SCD5	longevity.cfg.tab	315	P/AQS	0.000932887856961	pattern2	6	6	0	0	0	0	eptFus1,hetGla2,hg38,myoDav1,myoLuc2,nomLeu3	conCri1,mesAur1,monDom5,panHod1,rn6,sorAra2	-
IQCH	longevity.cfg.tab	888	L/KQRT	0.000932822733786	pattern2	6	6	0	0	0	0	eptFus1,hetGla2,hg38,myoDav1,myoLuc2,nomLeu3	conCri1,mesAur1,monDom5,panHod1,rn6,sorAra2	-
PRR14L	longevity.cfg.tab	497	T/APSV	0.000932822733786	pattern2	6	6	0	0	0	0	eptFus1,hetGla2,hg38,myoDav1,myoLuc2,nomLeu3	conCri1,mesAur1,monDom5,panHod1,rn6,sorAra2	-
CCDC175	longevity.cfg.tab	513	K/EGQT	0.000932822733786	pattern2	6	6	0	0	0	0	eptFus1,hetGla2,hg38,myoDav1,myoLuc2,nomLeu3	conCri1,mesAur1,monDom5,panHod1,rn6,sorAra2	-
OBSCN	longevity.cfg.tab	4469	A/DEQ	0.000932822733786	pattern2	6	6	0	0	0	0	eptFus1,hetGla2,hg38,myoDav1,myoLuc2,nomLeu3	conCri1,mesAur1,monDom5,panHod1,rn6,sorAra2	-
SNAPC2	longevity.cfg.tab	278	A/GSTV	0.000932822733786	pattern2	6	6	0	0	0	0	eptFus1,hetGla2,hg38,myoDav1,myoLuc2,nomLeu3	conCri1,mesAur1,monDom5,panHod1,rn6,sorAra2	-
CAPS	longevity.cfg.tab	228	R/CHQ	0.000932822733786	pattern2	6	6	0	0	0	0	eptFus1,hetGla2,hg38,myoDav1,myoLuc2,nomLeu3	conCri1,mesAur1,monDom5,panHod1,rn6,sorAra2	-
PADI1	longevity.cfg.tab	101	D/AGNT	0.000932133621963	pattern2	6	6	0	0	0	0	eptFus1,hetGla2,hg38,myoDav1,myoLuc2,nomLeu3	conCri1,mesAur1,monDom5,panHod1,rn6,sorAra2	-
TDRD15	longevity.cfg.tab	1771	T/DHNP	0.000932133621963	pattern2	6	6	0	0	0	0	eptFus1,hetGla2,hg38,myoDav1,myoLuc2,nomLeu3	conCri1,mesAur1,monDom5,panHod1,rn6,sorAra2	-
ASIC3	longevity.cfg.tab	535	H/LPQR	0.000931239772693	pattern2	6	6	0	0	0	0	eptFus1,hetGla2,hg38,myoDav1,myoLuc2,nomLeu3	conCri1,mesAur1,monDom5,panHod1,rn6,sorAra2	-
FSIP2	longevity.cfg.tab	4900	A/IKTV	0.000930881115904	pattern2	6	6	0	0	0	0	eptFus1,hetGla2,hg38,myoDav1,myoLuc2,nomLeu3	conCri1,mesAur1,monDom5,panHod1,rn6,sorAra2	-
LY75-CD302	longevity.cfg.tab	562	V/AEIKT	0.000929776573851	pattern2	6	6	0	0	0	0	eptFus1,hetGla2,hg38,myoDav1,myoLuc2,nomLeu3	conCri1,mesAur1,monDom5,panHod1,rn6,sorAra2	-
LY75	longevity.cfg.tab	562	V/AEIKT	0.000929776573851	pattern2	6	6	0	0	0	0	eptFus1,hetGla2,hg38,myoDav1,myoLuc2,nomLeu3	conCri1,mesAur1,monDom5,panHod1,rn6,sorAra2	-
TCOF1	longevity.cfg.tab	304	A/GSV	0.000928653420444	pattern2	6	6	0	0	0	0	eptFus1,hetGla2,hg38,myoDav1,myoLuc2,nomLeu3	conCri1,mesAur1,monDom5,panHod1,rn6,sorAra2	-
TNKS1BP1	longevity.cfg.tab	654	R/KLQWY	0.000928156458486	pattern2	6	6	0	0	0	0	eptFus1,hetGla2,hg38,myoDav1,myoLuc2,nomLeu3	conCri1,mesAur1,monDom5,panHod1,rn6,sorAra2	-
FSCN3	longevity.cfg.tab	361	P/ANS	0.000927298956778	pattern2	6	6	0	0	0	0	eptFus1,hetGla2,hg38,myoDav1,myoLuc2,nomLeu3	conCri1,mesAur1,monDom5,panHod1,rn6,sorAra2	-
SYNRG	longevity.cfg.tab	599	I/AMTV	0.000926264336859	pattern2	6	6	0	0	0	0	eptFus1,hetGla2,hg38,myoDav1,myoLuc2,nomLeu3	conCri1,mesAur1,monDom5,panHod1,rn6,sorAra2	-
LRIG1	longevity.cfg.tab	726	F/L	0.000925790749562	pattern1	6	6	0	0	0	0	eptFus1,hetGla2,hg38,myoDav1,myoLuc2,nomLeu3	conCri1,mesAur1,monDom5,panHod1,rn6,sorAra2	-
FBXO16	longevity.cfg.tab	150	I/V	0.000925790749562	pattern1	6	6	0	0	0	0	eptFus1,hetGla2,hg38,myoDav1,myoLuc2,nomLeu3	conCri1,mesAur1,monDom5,panHod1,rn6,sorAra2	-
SETD9	longevity.cfg.tab	203	R/Q	0.000925790749562	pattern1	6	6	0	0	0	0	eptFus1,hetGla2,hg38,myoDav1,myoLuc2,nomLeu3	conCri1,mesAur1,monDom5,panHod1,rn6,sorAra2	-
OXA1L	longevity.cfg.tab	274	K/R	0.000925790749562	pattern1	6	6	0	0	0	0	eptFus1,hetGla2,hg38,myoDav1,myoLuc2,nomLeu3	conCri1,mesAur1,monDom5,panHod1,rn6,sorAra2	-
GOLGA4	longevity.cfg.tab	1428	I/AMT	0.000922992345011	pattern2	6	6	0	0	0	0	eptFus1,hetGla2,hg38,myoDav1,myoLuc2,nomLeu3	conCri1,mesAur1,monDom5,panHod1,rn6,sorAra2	-
ERICH3	longevity.cfg.tab	918	V/ADLST	0.000921095189589	pattern2	6	6	0	0	0	0	eptFus1,hetGla2,hg38,myoDav1,myoLuc2,nomLeu3	conCri1,mesAur1,monDom5,panHod1,rn6,sorAra2	-
CDK12	longevity.cfg.tab	577	A/STV	0.000920288425088	pattern2	6	6	0	0	0	0	eptFus1,hetGla2,hg38,myoDav1,myoLuc2,nomLeu3	conCri1,mesAur1,monDom5,panHod1,rn6,sorAra2	-
TMEM45B	longevity.cfg.tab	209	A/DGS	0.000919493260389	pattern2	6	6	0	0	0	0	eptFus1,hetGla2,hg38,myoDav1,myoLuc2,nomLeu3	conCri1,mesAur1,monDom5,panHod1,rn6,sorAra2	-
ROS1	longevity.cfg.tab	452	C/GHPY	0.000919002698117	pattern2	6	6	0	0	0	0	eptFus1,hetGla2,hg38,myoDav1,myoLuc2,nomLeu3	conCri1,mesAur1,monDom5,panHod1,rn6,sorAra2	-
ZNF518B	longevity.cfg.tab	743	I/AMV	0.000918004514065	pattern2	6	6	0	0	0	0	eptFus1,hetGla2,hg38,myoDav1,myoLuc2,nomLeu3	conCri1,mesAur1,monDom5,panHod1,rn6,sorAra2	-
ALPK2	longevity.cfg.tab	276	S/PTW	0.000917939389072	pattern2	6	6	0	0	0	0	eptFus1,hetGla2,hg38,myoDav1,myoLuc2,nomLeu3	conCri1,mesAur1,monDom5,panHod1,rn6,sorAra2	-
MMS22L	longevity.cfg.tab	285	D/HNS	0.000917759982434	pattern2	6	6	0	0	0	0	eptFus1,hetGla2,hg38,myoDav1,myoLuc2,nomLeu3	conCri1,mesAur1,monDom5,panHod1,rn6,sorAra2	-
CD47	longevity.cfg.tab	119	T/ANS	0.000917759982434	pattern2	6	6	0	0	0	0	eptFus1,hetGla2,hg38,myoDav1,myoLuc2,nomLeu3	conCri1,mesAur1,monDom5,panHod1,rn6,sorAra2	-
PADI4	longevity.cfg.tab	165	C/AFSY	0.00091692103381	pattern2	6	6	0	0	0	0	eptFus1,hetGla2,hg38,myoDav1,myoLuc2,nomLeu3	conCri1,mesAur1,monDom5,panHod1,rn6,sorAra2	-
MDN1	longevity.cfg.tab	3321	A/ST	0.00091692103381	pattern2	6	6	0	0	0	0	eptFus1,hetGla2,hg38,myoDav1,myoLuc2,nomLeu3	conCri1,mesAur1,monDom5,panHod1,rn6,sorAra2	-
C2orf80	longevity.cfg.tab	159	T/LMV	0.00091692103381	pattern2	6	6	0	0	0	0	eptFus1,hetGla2,hg38,myoDav1,myoLuc2,nomLeu3	conCri1,mesAur1,monDom5,panHod1,rn6,sorAra2	-
VWA8	longevity.cfg.tab	678	S/DGKN	0.000916587465879	pattern2	6	6	0	0	0	0	eptFus1,hetGla2,hg38,myoDav1,myoLuc2,nomLeu3	conCri1,mesAur1,monDom5,panHod1,rn6,sorAra2	-
GAS2L2	longevity.cfg.tab	545	A/DPS	0.000916582966786	pattern2	6	6	0	0	0	0	eptFus1,hetGla2,hg38,myoDav1,myoLuc2,nomLeu3	conCri1,mesAur1,monDom5,panHod1,rn6,sorAra2	-
CIITA	longevity.cfg.tab	819	A/PR	0.000916517841726	pattern2	6	6	0	0	0	0	eptFus1,hetGla2,hg38,myoDav1,myoLuc2,nomLeu3	conCri1,mesAur1,monDom5,panHod1,rn6,sorAra2	-
MSH4	longevity.cfg.tab	101	F/ILSV	0.000916517841726	pattern2	6	6	0	0	0	0	eptFus1,hetGla2,hg38,myoDav1,myoLuc2,nomLeu3	conCri1,mesAur1,monDom5,panHod1,rn6,sorAra2	-
PLP2	longevity.cfg.tab	119	I/CFLV	0.000916517841726	pattern2	6	6	0	0	0	0	eptFus1,hetGla2,hg38,myoDav1,myoLuc2,nomLeu3	conCri1,mesAur1,monDom5,panHod1,rn6,sorAra2	-
GLE1	longevity.cfg.tab	97	A/EPSV	0.000916517841726	pattern2	6	6	0	0	0	0	eptFus1,hetGla2,hg38,myoDav1,myoLuc2,nomLeu3	conCri1,mesAur1,monDom5,panHod1,rn6,sorAra2	-
POLE	longevity.cfg.tab	1208	A/IST	0.000916517841726	pattern2	6	6	0	0	0	0	eptFus1,hetGla2,hg38,myoDav1,myoLuc2,nomLeu3	conCri1,mesAur1,monDom5,panHod1,rn6,sorAra2	-
CEP250	longevity.cfg.tab	2139	K/NQZ	0.000915509254583	pattern2	6	6	0	0	0	0	eptFus1,hetGla2,hg38,myoDav1,myoLuc2,nomLeu3	conCri1,mesAur1,monDom5,panHod1,rn6,sorAra2	-
ZBTB9	longevity.cfg.tab	247	H/CPQ	0.000915360251282	pattern2	6	6	0	0	0	0	eptFus1,hetGla2,hg38,myoDav1,myoLuc2,nomLeu3	conCri1,mesAur1,monDom5,panHod1,rn6,sorAra2	-
ASPM	longevity.cfg.tab	644	F/HLY	0.000914818251866	pattern2	6	6	0	0	0	0	eptFus1,hetGla2,hg38,myoDav1,myoLuc2,nomLeu3	conCri1,mesAur1,monDom5,panHod1,rn6,sorAra2	-
SLC37A2	longevity.cfg.tab	494	G/DN	0.000914453479313	pattern2	6	6	0	0	0	0	eptFus1,hetGla2,hg38,myoDav1,myoLuc2,nomLeu3	conCri1,mesAur1,monDom5,panHod1,rn6,sorAra2	-
CNTD1	longevity.cfg.tab	100	D/GNS	0.000913671550144	pattern2	6	6	0	0	0	0	eptFus1,hetGla2,hg38,myoDav1,myoLuc2,nomLeu3	conCri1,mesAur1,monDom5,panHod1,rn6,sorAra2	-
THEMIS2	longevity.cfg.tab	315	V/IL	0.000912974061025	pattern2	6	6	0	0	0	0	eptFus1,hetGla2,hg38,myoDav1,myoLuc2,nomLeu3	conCri1,mesAur1,monDom5,panHod1,rn6,sorAra2	-
P2RY13	longevity.cfg.tab	25	V/EFGM	0.000912824144692	pattern2	6	6	0	0	0	0	eptFus1,hetGla2,hg38,myoDav1,myoLuc2,nomLeu3	conCri1,mesAur1,monDom5,panHod1,rn6,sorAra2	-
BIRC3	longevity.cfg.tab	258	F/ILMV	0.000912018877636	pattern2	6	6	0	0	0	0	eptFus1,hetGla2,hg38,myoDav1,myoLuc2,nomLeu3	conCri1,mesAur1,monDom5,panHod1,rn6,sorAra2	-
CENPF	longevity.cfg.tab	1057	N/KS	0.000911288283149	pattern2	6	6	0	0	0	0	eptFus1,hetGla2,hg38,myoDav1,myoLuc2,nomLeu3	conCri1,mesAur1,monDom5,panHod1,rn6,sorAra2	-
STAB2	longevity.cfg.tab	326	K/AE	0.000911288283149	pattern2	6	6	0	0	0	0	eptFus1,hetGla2,hg38,myoDav1,myoLuc2,nomLeu3	conCri1,mesAur1,monDom5,panHod1,rn6,sorAra2	-
SH3RF2	longevity.cfg.tab	589	E/DK	0.000911288283149	pattern2	6	6	0	0	0	0	eptFus1,hetGla2,hg38,myoDav1,myoLuc2,nomLeu3	conCri1,mesAur1,monDom5,panHod1,rn6,sorAra2	-
STOX1	longevity.cfg.tab	215	A/PT	0.000911288283149	pattern2	6	6	0	0	0	0	eptFus1,hetGla2,hg38,myoDav1,myoLuc2,nomLeu3	conCri1,mesAur1,monDom5,panHod1,rn6,sorAra2	-
DNAH8	longevity.cfg.tab	98	E/DK	0.000911288283149	pattern2	6	6	0	0	0	0	eptFus1,hetGla2,hg38,myoDav1,myoLuc2,nomLeu3	conCri1,mesAur1,monDom5,panHod1,rn6,sorAra2	-
STIP1	longevity.cfg.tab	82	H/QZ	0.000911288283149	pattern2	6	6	0	0	0	0	eptFus1,hetGla2,hg38,myoDav1,myoLuc2,nomLeu3	conCri1,mesAur1,monDom5,panHod1,rn6,sorAra2	-
GP5	longevity.cfg.tab	88	V/AI	0.000911288283149	pattern2	6	6	0	0	0	0	eptFus1,hetGla2,hg38,myoDav1,myoLuc2,nomLeu3	conCri1,mesAur1,monDom5,panHod1,rn6,sorAra2	-
DUPD1	longevity.cfg.tab	104	D/AP	0.000911288283149	pattern2	6	6	0	0	0	0	eptFus1,hetGla2,hg38,myoDav1,myoLuc2,nomLeu3	conCri1,mesAur1,monDom5,panHod1,rn6,sorAra2	-
OS9	longevity.cfg.tab	303	D/EG	0.000911288283149	pattern2	6	6	0	0	0	0	eptFus1,hetGla2,hg38,myoDav1,myoLuc2,nomLeu3	conCri1,mesAur1,monDom5,panHod1,rn6,sorAra2	-
DDX60	longevity.cfg.tab	848	E/D	0.000911187615586	pattern1	6	6	0	0	0	0	eptFus1,hetGla2,hg38,myoDav1,myoLuc2,nomLeu3	conCri1,mesAur1,monDom5,panHod1,rn6,sorAra2	-
PROSER2	longevity.cfg.tab	265	E/D	0.000911187615586	pattern1	6	6	0	0	0	0	eptFus1,hetGla2,hg38,myoDav1,myoLuc2,nomLeu3	conCri1,mesAur1,monDom5,panHod1,rn6,sorAra2	-
PDE12	longevity.cfg.tab	73	V/A	0.000911187615586	pattern1	6	6	0	0	0	0	eptFus1,hetGla2,hg38,myoDav1,myoLuc2,nomLeu3	conCri1,mesAur1,monDom5,panHod1,rn6,sorAra2	-
ARHGEF37	longevity.cfg.tab	287	N/GS	0.000911187615586	pattern2	6	6	0	0	0	0	eptFus1,hetGla2,hg38,myoDav1,myoLuc2,nomLeu3	conCri1,mesAur1,monDom5,panHod1,rn6,sorAra2	-
CPQ	longevity.cfg.tab	343	F/LSW	0.000910694317628	pattern2	6	6	0	0	0	0	eptFus1,hetGla2,hg38,myoDav1,myoLuc2,nomLeu3	conCri1,mesAur1,monDom5,panHod1,rn6,sorAra2	-
PHLPP2	longevity.cfg.tab	1055	T/AMV	0.000909944711538	pattern2	6	6	0	0	0	0	eptFus1,hetGla2,hg38,myoDav1,myoLuc2,nomLeu3	conCri1,mesAur1,monDom5,panHod1,rn6,sorAra2	-
MYH7B	longevity.cfg.tab	1073	L/IV	0.000909692390168	pattern2	6	6	0	0	0	0	eptFus1,hetGla2,hg38,myoDav1,myoLuc2,nomLeu3	conCri1,mesAur1,monDom5,panHod1,rn6,sorAra2	-
DNAH10	longevity.cfg.tab	613	T/AKMR	0.000909643526527	pattern2	6	6	0	0	0	0	eptFus1,hetGla2,hg38,myoDav1,myoLuc2,nomLeu3	conCri1,mesAur1,monDom5,panHod1,rn6,sorAra2	-
C18orf63	longevity.cfg.tab	536	N/AGRS	0.00090958562924	pattern2	6	6	0	0	0	0	eptFus1,hetGla2,hg38,myoDav1,myoLuc2,nomLeu3	conCri1,mesAur1,monDom5,panHod1,rn6,sorAra2	-
FANCG	longevity.cfg.tab	311	V/AIL	0.000909359016802	pattern2	6	6	0	0	0	0	eptFus1,hetGla2,hg38,myoDav1,myoLuc2,nomLeu3	conCri1,mesAur1,monDom5,panHod1,rn6,sorAra2	-
CCDC87	longevity.cfg.tab	575	E/ADGV	0.000909294674019	pattern2	6	6	0	0	0	0	eptFus1,hetGla2,hg38,myoDav1,myoLuc2,nomLeu3	conCri1,mesAur1,monDom5,panHod1,rn6,sorAra2	-
BRWD1	longevity.cfg.tab	1831	R/AEGK	0.000909294674019	pattern2	6	6	0	0	0	0	eptFus1,hetGla2,hg38,myoDav1,myoLuc2,nomLeu3	conCri1,mesAur1,monDom5,panHod1,rn6,sorAra2	-
LEAP2	longevity.cfg.tab	19	I/AV	0.000909294674019	pattern2	6	6	0	0	0	0	eptFus1,hetGla2,hg38,myoDav1,myoLuc2,nomLeu3	conCri1,mesAur1,monDom5,panHod1,rn6,sorAra2	-
ARSA	longevity.cfg.tab	25	V/ILM	0.000909294674019	pattern2	6	6	0	0	0	0	eptFus1,hetGla2,hg38,myoDav1,myoLuc2,nomLeu3	conCri1,mesAur1,monDom5,panHod1,rn6,sorAra2	-
DDX18	longevity.cfg.tab	661	S/AKPT	0.000909294674019	pattern2	6	6	0	0	0	0	eptFus1,hetGla2,hg38,myoDav1,myoLuc2,nomLeu3	conCri1,mesAur1,monDom5,panHod1,rn6,sorAra2	-
PCDHA3	longevity.cfg.tab	727	T/ALMRS	0.000908070070112	pattern2	6	6	0	0	0	0	eptFus1,hetGla2,hg38,myoDav1,myoLuc2,nomLeu3	conCri1,mesAur1,monDom5,panHod1,rn6,sorAra2	-
ADGRV1	longevity.cfg.tab	4328	M/IKRT	0.000907050519573	pattern2	6	6	0	0	0	0	eptFus1,hetGla2,hg38,myoDav1,myoLuc2,nomLeu3	conCri1,mesAur1,monDom5,panHod1,rn6,sorAra2	-
PSD4	longevity.cfg.tab	274	A/EGLPV	0.000906624115394	pattern2	6	6	0	0	0	0	eptFus1,hetGla2,hg38,myoDav1,myoLuc2,nomLeu3	conCri1,mesAur1,monDom5,panHod1,rn6,sorAra2	-
LNPEP	longevity.cfg.tab	1022	W/FKLY	0.000906555674318	pattern2	6	6	0	0	0	0	eptFus1,hetGla2,hg38,myoDav1,myoLuc2,nomLeu3	conCri1,mesAur1,monDom5,panHod1,rn6,sorAra2	-
AHSG	longevity.cfg.tab	16	H/AQR	0.000906445761022	pattern2	6	6	0	0	0	0	eptFus1,hetGla2,hg38,myoDav1,myoLuc2,nomLeu3	conCri1,mesAur1,monDom5,panHod1,rn6,sorAra2	-
EGF	longevity.cfg.tab	992	I/FV	0.000905830582335	pattern2	6	6	0	0	0	0	eptFus1,hetGla2,hg38,myoDav1,myoLuc2,nomLeu3	conCri1,mesAur1,monDom5,panHod1,rn6,sorAra2	-
RBM34	longevity.cfg.tab	399	S/GKN	0.000905715753537	pattern2	6	6	0	0	0	0	eptFus1,hetGla2,hg38,myoDav1,myoLuc2,nomLeu3	conCri1,mesAur1,monDom5,panHod1,rn6,sorAra2	-
KIAA1755	longevity.cfg.tab	125	L/AKMS	0.000905715753537	pattern2	6	6	0	0	0	0	eptFus1,hetGla2,hg38,myoDav1,myoLuc2,nomLeu3	conCri1,mesAur1,monDom5,panHod1,rn6,sorAra2	-
TRMT1	longevity.cfg.tab	635	A/PQT	0.000905568307687	pattern2	6	6	0	0	0	0	eptFus1,hetGla2,hg38,myoDav1,myoLuc2,nomLeu3	conCri1,mesAur1,monDom5,panHod1,rn6,sorAra2	-
MTBP	longevity.cfg.tab	523	R/AMTV	0.000905499538989	pattern2	6	6	0	0	0	0	eptFus1,hetGla2,hg38,myoDav1,myoLuc2,nomLeu3	conCri1,mesAur1,monDom5,panHod1,rn6,sorAra2	-
ZNF646	longevity.cfg.tab	1517	N/GST	0.000905427382671	pattern2	6	6	0	0	0	0	eptFus1,hetGla2,hg38,myoDav1,myoLuc2,nomLeu3	conCri1,mesAur1,monDom5,panHod1,rn6,sorAra2	-
CSRNP1	longevity.cfg.tab	480	T/IPS	0.000905427382671	pattern2	6	6	0	0	0	0	eptFus1,hetGla2,hg38,myoDav1,myoLuc2,nomLeu3	conCri1,mesAur1,monDom5,panHod1,rn6,sorAra2	-
SLCO1B7	longevity.cfg.tab	371	L/FSY	0.000905377127796	pattern2	6	6	0	0	0	0	eptFus1,hetGla2,hg38,myoDav1,myoLuc2,nomLeu3	conCri1,mesAur1,monDom5,panHod1,rn6,sorAra2	-
EXO1	longevity.cfg.tab	770	A/GST	0.00090508930905	pattern2	6	6	0	0	0	0	eptFus1,hetGla2,hg38,myoDav1,myoLuc2,nomLeu3	conCri1,mesAur1,monDom5,panHod1,rn6,sorAra2	-
GOLGA4	longevity.cfg.tab	258	T/AFPS	0.00090508930905	pattern2	6	6	0	0	0	0	eptFus1,hetGla2,hg38,myoDav1,myoLuc2,nomLeu3	conCri1,mesAur1,monDom5,panHod1,rn6,sorAra2	-
PDE2A	longevity.cfg.tab	213	A/DSV	0.00090508930905	pattern2	6	6	0	0	0	0	eptFus1,hetGla2,hg38,myoDav1,myoLuc2,nomLeu3	conCri1,mesAur1,monDom5,panHod1,rn6,sorAra2	-
ALS2CR12	longevity.cfg.tab	116	D/GNSV	0.000905024182891	pattern2	6	6	0	0	0	0	eptFus1,hetGla2,hg38,myoDav1,myoLuc2,nomLeu3	conCri1,mesAur1,monDom5,panHod1,rn6,sorAra2	-
RAB44	longevity.cfg.tab	758	Q/ELP	0.000905024182891	pattern2	6	6	0	0	0	0	eptFus1,hetGla2,hg38,myoDav1,myoLuc2,nomLeu3	conCri1,mesAur1,monDom5,panHod1,rn6,sorAra2	-
NAT9	longevity.cfg.tab	205	D/AEGN	0.000905024182891	pattern2	6	6	0	0	0	0	eptFus1,hetGla2,hg38,myoDav1,myoLuc2,nomLeu3	conCri1,mesAur1,monDom5,panHod1,rn6,sorAra2	-
C11orf1	longevity.cfg.tab	133	R/HPQ	0.000904168716238	pattern2	6	6	0	0	0	0	eptFus1,hetGla2,hg38,myoDav1,myoLuc2,nomLeu3	conCri1,mesAur1,monDom5,panHod1,rn6,sorAra2	-
SERPINA10	longevity.cfg.tab	305	M/IKST	0.000903760853766	pattern2	6	6	0	0	0	0	eptFus1,hetGla2,hg38,myoDav1,myoLuc2,nomLeu3	conCri1,mesAur1,monDom5,panHod1,rn6,sorAra2	-
WDHD1	longevity.cfg.tab	583	F/CLV	0.000901271861324	pattern2	6	6	0	0	0	0	eptFus1,hetGla2,hg38,myoDav1,myoLuc2,nomLeu3	conCri1,mesAur1,monDom5,panHod1,rn6,sorAra2	-
C16orf92	longevity.cfg.tab	46	P/HLR	0.000901271861324	pattern2	6	6	0	0	0	0	eptFus1,hetGla2,hg38,myoDav1,myoLuc2,nomLeu3	conCri1,mesAur1,monDom5,panHod1,rn6,sorAra2	-
ACBD5	longevity.cfg.tab	275	I/TV	0.000901271861324	pattern2	6	6	0	0	0	0	eptFus1,hetGla2,hg38,myoDav1,myoLuc2,nomLeu3	conCri1,mesAur1,monDom5,panHod1,rn6,sorAra2	-
APOA1	longevity.cfg.tab	252	F/AIL	0.000901101285108	pattern2	6	6	0	0	0	0	eptFus1,hetGla2,hg38,myoDav1,myoLuc2,nomLeu3	conCri1,mesAur1,monDom5,panHod1,rn6,sorAra2	-
CA12	longevity.cfg.tab	215	A/DEGHN	0.000900674032118	pattern2	6	6	0	0	0	0	eptFus1,hetGla2,hg38,myoDav1,myoLuc2,nomLeu3	conCri1,mesAur1,monDom5,panHod1,rn6,sorAra2	-
CFTR	longevity.cfg.tab	1005	A/ITV	0.00089935141881	pattern2	6	6	0	0	0	0	eptFus1,hetGla2,hg38,myoDav1,myoLuc2,nomLeu3	conCri1,mesAur1,monDom5,panHod1,rn6,sorAra2	-
BRDT	longevity.cfg.tab	670	L/PS	0.000898948215298	pattern2	6	6	0	0	0	0	eptFus1,hetGla2,hg38,myoDav1,myoLuc2,nomLeu3	conCri1,mesAur1,monDom5,panHod1,rn6,sorAra2	-
MBL2	longevity.cfg.tab	100	P/GMQSTV	0.00089835963619	pattern2	6	6	0	0	0	0	eptFus1,hetGla2,hg38,myoDav1,myoLuc2,nomLeu3	conCri1,mesAur1,monDom5,panHod1,rn6,sorAra2	-
SYDE1	longevity.cfg.tab	132	G/ACR	0.000897929824353	pattern2	6	6	0	0	0	0	eptFus1,hetGla2,hg38,myoDav1,myoLuc2,nomLeu3	conCri1,mesAur1,monDom5,panHod1,rn6,sorAra2	-
DNHD1	longevity.cfg.tab	4600	A/STVY	0.000897929824353	pattern2	6	6	0	0	0	0	eptFus1,hetGla2,hg38,myoDav1,myoLuc2,nomLeu3	conCri1,mesAur1,monDom5,panHod1,rn6,sorAra2	-
OTUD4	longevity.cfg.tab	147	T/AIMPS	0.000897929824353	pattern2	6	6	0	0	0	0	eptFus1,hetGla2,hg38,myoDav1,myoLuc2,nomLeu3	conCri1,mesAur1,monDom5,panHod1,rn6,sorAra2	-
EYS	longevity.cfg.tab	2001	V/EIL	0.000897747860175	pattern2	6	6	0	0	0	0	eptFus1,hetGla2,hg38,myoDav1,myoLuc2,nomLeu3	conCri1,mesAur1,monDom5,panHod1,rn6,sorAra2	-
KLHL6	longevity.cfg.tab	0	M/IRTV	0.00089765687389	pattern2	6	6	0	0	0	0	eptFus1,hetGla2,hg38,myoDav1,myoLuc2,nomLeu3	conCri1,mesAur1,monDom5,panHod1,rn6,sorAra2	-
KRT23	longevity.cfg.tab	114	S/KNT	0.000897591747134	pattern2	6	6	0	0	0	0	eptFus1,hetGla2,hg38,myoDav1,myoLuc2,nomLeu3	conCri1,mesAur1,monDom5,panHod1,rn6,sorAra2	-
JSRP1	longevity.cfg.tab	189	A/EGPQ	0.000897591747134	pattern2	6	6	0	0	0	0	eptFus1,hetGla2,hg38,myoDav1,myoLuc2,nomLeu3	conCri1,mesAur1,monDom5,panHod1,rn6,sorAra2	-
HDAC6	longevity.cfg.tab	1087	D/AENSV	0.000897591747134	pattern2	6	6	0	0	0	0	eptFus1,hetGla2,hg38,myoDav1,myoLuc2,nomLeu3	conCri1,mesAur1,monDom5,panHod1,rn6,sorAra2	-
PARP14	longevity.cfg.tab	1472	Q/KRST	0.000897526620375	pattern2	6	6	0	0	0	0	eptFus1,hetGla2,hg38,myoDav1,myoLuc2,nomLeu3	conCri1,mesAur1,monDom5,panHod1,rn6,sorAra2	-
CNDP1	longevity.cfg.tab	183	E/DGKNQ	0.000897526620375	pattern2	6	6	0	0	0	0	eptFus1,hetGla2,hg38,myoDav1,myoLuc2,nomLeu3	conCri1,mesAur1,monDom5,panHod1,rn6,sorAra2	-
ABCA6	longevity.cfg.tab	152	S/ALT	0.000897526620375	pattern2	6	6	0	0	0	0	eptFus1,hetGla2,hg38,myoDav1,myoLuc2,nomLeu3	conCri1,mesAur1,monDom5,panHod1,rn6,sorAra2	-
FCN3	longevity.cfg.tab	249	H/GKPQ	0.000897526620375	pattern2	6	6	0	0	0	0	eptFus1,hetGla2,hg38,myoDav1,myoLuc2,nomLeu3	conCri1,mesAur1,monDom5,panHod1,rn6,sorAra2	-
DUOXA2	longevity.cfg.tab	91	A/STV	0.000895925869965	pattern2	6	6	0	0	0	0	eptFus1,hetGla2,hg38,myoDav1,myoLuc2,nomLeu3	conCri1,mesAur1,monDom5,panHod1,rn6,sorAra2	-
CASP4	longevity.cfg.tab	46	T/AEIV	0.000894504268511	pattern2	6	6	0	0	0	0	eptFus1,hetGla2,hg38,myoDav1,myoLuc2,nomLeu3	conCri1,mesAur1,monDom5,panHod1,rn6,sorAra2	-
FNIP2	longevity.cfg.tab	845	E/DGK	0.000893485871269	pattern2	6	6	0	0	0	0	eptFus1,hetGla2,hg38,myoDav1,myoLuc2,nomLeu3	conCri1,mesAur1,monDom5,panHod1,rn6,sorAra2	-
INHBE	longevity.cfg.tab	179	G/ARS	0.000893485871269	pattern2	6	6	0	0	0	0	eptFus1,hetGla2,hg38,myoDav1,myoLuc2,nomLeu3	conCri1,mesAur1,monDom5,panHod1,rn6,sorAra2	-
ZNF831	longevity.cfg.tab	1617	S/EPT	0.000893485871269	pattern2	6	6	0	0	0	0	eptFus1,hetGla2,hg38,myoDav1,myoLuc2,nomLeu3	conCri1,mesAur1,monDom5,panHod1,rn6,sorAra2	-
SAMD7	longevity.cfg.tab	220	D/EIKN	0.000893485871269	pattern2	6	6	0	0	0	0	eptFus1,hetGla2,hg38,myoDav1,myoLuc2,nomLeu3	conCri1,mesAur1,monDom5,panHod1,rn6,sorAra2	-
MPEG1	longevity.cfg.tab	317	M/KLRT	0.000893485871269	pattern2	6	6	0	0	0	0	eptFus1,hetGla2,hg38,myoDav1,myoLuc2,nomLeu3	conCri1,mesAur1,monDom5,panHod1,rn6,sorAra2	-
BCAS1	longevity.cfg.tab	217	A/LPSTV	0.000893147792251	pattern2	6	6	0	0	0	0	eptFus1,hetGla2,hg38,myoDav1,myoLuc2,nomLeu3	conCri1,mesAur1,monDom5,panHod1,rn6,sorAra2	-
NEB	longevity.cfg.tab	5740	L/IV	0.000892410425279	pattern2	6	6	0	0	0	0	eptFus1,hetGla2,hg38,myoDav1,myoLuc2,nomLeu3	conCri1,mesAur1,monDom5,panHod1,rn6,sorAra2	-
NUDT18	longevity.cfg.tab	320	V/IL	0.000891376650126	pattern2	6	6	0	0	0	0	eptFus1,hetGla2,hg38,myoDav1,myoLuc2,nomLeu3	conCri1,mesAur1,monDom5,panHod1,rn6,sorAra2	-
ARMCX4	longevity.cfg.tab	1354	D/EGT	0.000891278220267	pattern2	6	6	0	0	0	0	eptFus1,hetGla2,hg38,myoDav1,myoLuc2,nomLeu3	conCri1,mesAur1,monDom5,panHod1,rn6,sorAra2	-
PEX16	longevity.cfg.tab	152	P/LQR	0.00089116219819	pattern2	6	6	0	0	0	0	eptFus1,hetGla2,hg38,myoDav1,myoLuc2,nomLeu3	conCri1,mesAur1,monDom5,panHod1,rn6,sorAra2	-
SIRPA	longevity.cfg.tab	281	R/AIKNP	0.00089092025095	pattern2	6	6	0	0	0	0	eptFus1,hetGla2,hg38,myoDav1,myoLuc2,nomLeu3	conCri1,mesAur1,monDom5,panHod1,rn6,sorAra2	-
PALMD	longevity.cfg.tab	361	A/ESTV	0.000890889245561	pattern2	6	6	0	0	0	0	eptFus1,hetGla2,hg38,myoDav1,myoLuc2,nomLeu3	conCri1,mesAur1,monDom5,panHod1,rn6,sorAra2	-
CDH19	longevity.cfg.tab	355	F/IVY	0.000890889245561	pattern2	6	6	0	0	0	0	eptFus1,hetGla2,hg38,myoDav1,myoLuc2,nomLeu3	conCri1,mesAur1,monDom5,panHod1,rn6,sorAra2	-
TRPM4	longevity.cfg.tab	531	G/ADRS	0.000890824118371	pattern2	6	6	0	0	0	0	eptFus1,hetGla2,hg38,myoDav1,myoLuc2,nomLeu3	conCri1,mesAur1,monDom5,panHod1,rn6,sorAra2	-
CEP126	longevity.cfg.tab	432	T/AILQS	0.000890824118371	pattern2	6	6	0	0	0	0	eptFus1,hetGla2,hg38,myoDav1,myoLuc2,nomLeu3	conCri1,mesAur1,monDom5,panHod1,rn6,sorAra2	-
GPRASP2	longevity.cfg.tab	365	A/DNST	0.000890824118371	pattern2	6	6	0	0	0	0	eptFus1,hetGla2,hg38,myoDav1,myoLuc2,nomLeu3	conCri1,mesAur1,monDom5,panHod1,rn6,sorAra2	-
ARMCX5-GPRASP2	longevity.cfg.tab	365	A/DNST	0.000890824118371	pattern2	6	6	0	0	0	0	eptFus1,hetGla2,hg38,myoDav1,myoLuc2,nomLeu3	conCri1,mesAur1,monDom5,panHod1,rn6,sorAra2	-
ZNF473	longevity.cfg.tab	789	E/DKQT	0.000890758991179	pattern2	6	6	0	0	0	0	eptFus1,hetGla2,hg38,myoDav1,myoLuc2,nomLeu3	conCri1,mesAur1,monDom5,panHod1,rn6,sorAra2	-
C9orf131	longevity.cfg.tab	354	K/EGN	0.000890758991179	pattern2	6	6	0	0	0	0	eptFus1,hetGla2,hg38,myoDav1,myoLuc2,nomLeu3	conCri1,mesAur1,monDom5,panHod1,rn6,sorAra2	-
HEMK1	longevity.cfg.tab	245	Q/CKR	0.000890312172205	pattern2	6	6	0	0	0	0	eptFus1,hetGla2,hg38,myoDav1,myoLuc2,nomLeu3	conCri1,mesAur1,monDom5,panHod1,rn6,sorAra2	-
IRS4	longevity.cfg.tab	724	V/AFS	0.000890208924325	pattern2	6	6	0	0	0	0	eptFus1,hetGla2,hg38,myoDav1,myoLuc2,nomLeu3	conCri1,mesAur1,monDom5,panHod1,rn6,sorAra2	-
TGFBR3	longevity.cfg.tab	759	E/DGPV	0.000890143797099	pattern2	6	6	0	0	0	0	eptFus1,hetGla2,hg38,myoDav1,myoLuc2,nomLeu3	conCri1,mesAur1,monDom5,panHod1,rn6,sorAra2	-
PCARE	longevity.cfg.tab	1004	A/GMPV	0.000890010972545	pattern2	6	6	0	0	0	0	eptFus1,hetGla2,hg38,myoDav1,myoLuc2,nomLeu3	conCri1,mesAur1,monDom5,panHod1,rn6,sorAra2	-
PPRC1	longevity.cfg.tab	475	A/STV	0.000889953072816	pattern2	6	6	0	0	0	0	eptFus1,hetGla2,hg38,myoDav1,myoLuc2,nomLeu3	conCri1,mesAur1,monDom5,panHod1,rn6,sorAra2	-
PLEKHG2	longevity.cfg.tab	1013	I/FPTV	0.00088990067847	pattern2	6	6	0	0	0	0	eptFus1,hetGla2,hg38,myoDav1,myoLuc2,nomLeu3	conCri1,mesAur1,monDom5,panHod1,rn6,sorAra2	-
IL1A	longevity.cfg.tab	47	M/FRTV	0.000889805716981	pattern2	6	6	0	0	0	0	eptFus1,hetGla2,hg38,myoDav1,myoLuc2,nomLeu3	conCri1,mesAur1,monDom5,panHod1,rn6,sorAra2	-
CATSPERG	longevity.cfg.tab	900	L/EKQV	0.000889740589739	pattern2	6	6	0	0	0	0	eptFus1,hetGla2,hg38,myoDav1,myoLuc2,nomLeu3	conCri1,mesAur1,monDom5,panHod1,rn6,sorAra2	-
KNOP1	longevity.cfg.tab	158	Q/KLPRW	0.000889740589739	pattern2	6	6	0	0	0	0	eptFus1,hetGla2,hg38,myoDav1,myoLuc2,nomLeu3	conCri1,mesAur1,monDom5,panHod1,rn6,sorAra2	-
PRR30	longevity.cfg.tab	239	R/CENPQT	0.000889740589739	pattern2	6	6	0	0	0	0	eptFus1,hetGla2,hg38,myoDav1,myoLuc2,nomLeu3	conCri1,mesAur1,monDom5,panHod1,rn6,sorAra2	-
PIK3AP1	longevity.cfg.tab	769	T/AISV	0.000889467636778	pattern2	6	6	0	0	0	0	eptFus1,hetGla2,hg38,myoDav1,myoLuc2,nomLeu3	conCri1,mesAur1,monDom5,panHod1,rn6,sorAra2	-
ACPP	longevity.cfg.tab	385	D/GNST	0.000889467636778	pattern2	6	6	0	0	0	0	eptFus1,hetGla2,hg38,myoDav1,myoLuc2,nomLeu3	conCri1,mesAur1,monDom5,panHod1,rn6,sorAra2	-
ABCA7	longevity.cfg.tab	1205	D/AGKST	0.000889402509521	pattern2	6	6	0	0	0	0	eptFus1,hetGla2,hg38,myoDav1,myoLuc2,nomLeu3	conCri1,mesAur1,monDom5,panHod1,rn6,sorAra2	-
C6orf222	longevity.cfg.tab	101	T/AFNSV	0.000889402509521	pattern2	6	6	0	0	0	0	eptFus1,hetGla2,hg38,myoDav1,myoLuc2,nomLeu3	conCri1,mesAur1,monDom5,panHod1,rn6,sorAra2	-
SRFBP1	longevity.cfg.tab	333	S/HINT	0.000889402509521	pattern2	6	6	0	0	0	0	eptFus1,hetGla2,hg38,myoDav1,myoLuc2,nomLeu3	conCri1,mesAur1,monDom5,panHod1,rn6,sorAra2	-
RNF168	longevity.cfg.tab	316	R/GLQTV	0.000889402509521	pattern2	6	6	0	0	0	0	eptFus1,hetGla2,hg38,myoDav1,myoLuc2,nomLeu3	conCri1,mesAur1,monDom5,panHod1,rn6,sorAra2	-
NOBOX	longevity.cfg.tab	393	V/AEGKMT	0.000889402509521	pattern2	6	6	0	0	0	0	eptFus1,hetGla2,hg38,myoDav1,myoLuc2,nomLeu3	conCri1,mesAur1,monDom5,panHod1,rn6,sorAra2	-
BRCA2	longevity.cfg.tab	1297	I/AFKNTV	0.000889402509521	pattern2	6	6	0	0	0	0	eptFus1,hetGla2,hg38,myoDav1,myoLuc2,nomLeu3	conCri1,mesAur1,monDom5,panHod1,rn6,sorAra2	-
PNPLA1	longevity.cfg.tab	436	T/ALPSV	0.000889402509521	pattern2	6	6	0	0	0	0	eptFus1,hetGla2,hg38,myoDav1,myoLuc2,nomLeu3	conCri1,mesAur1,monDom5,panHod1,rn6,sorAra2	-
COL4A4	longevity.cfg.tab	1154	L/FIPVY	0.000889402509521	pattern2	6	6	0	0	0	0	eptFus1,hetGla2,hg38,myoDav1,myoLuc2,nomLeu3	conCri1,mesAur1,monDom5,panHod1,rn6,sorAra2	-
TTC12	longevity.cfg.tab	342	R/EKLPS	0.000889337382263	pattern2	6	6	0	0	0	0	eptFus1,hetGla2,hg38,myoDav1,myoLuc2,nomLeu3	conCri1,mesAur1,monDom5,panHod1,rn6,sorAra2	-
BRCA2	longevity.cfg.tab	481	L/IMPT	0.000889337382263	pattern2	6	6	0	0	0	0	eptFus1,hetGla2,hg38,myoDav1,myoLuc2,nomLeu3	conCri1,mesAur1,monDom5,panHod1,rn6,sorAra2	-
MYADML2	longevity.cfg.tab	46	A/DEGS	0.000889337382263	pattern2	6	6	0	0	0	0	eptFus1,hetGla2,hg38,myoDav1,myoLuc2,nomLeu3	conCri1,mesAur1,monDom5,panHod1,rn6,sorAra2	-
ABCG5	longevity.cfg.tab	267	F/CSY	0.000888595568103	pattern2	6	6	0	0	0	0	eptFus1,hetGla2,hg38,myoDav1,myoLuc2,nomLeu3	conCri1,mesAur1,monDom5,panHod1,rn6,sorAra2	-
ADGRG7	longevity.cfg.tab	280	A/STV	0.000888595568103	pattern2	6	6	0	0	0	0	eptFus1,hetGla2,hg38,myoDav1,myoLuc2,nomLeu3	conCri1,mesAur1,monDom5,panHod1,rn6,sorAra2	-
SC5D	longevity.cfg.tab	277	S/DN	0.000887686557126	pattern2	6	6	0	0	0	0	eptFus1,hetGla2,hg38,myoDav1,myoLuc2,nomLeu3	conCri1,mesAur1,monDom5,panHod1,rn6,sorAra2	-
SLC12A4	longevity.cfg.tab	349	T/AS	0.000887686557126	pattern2	6	6	0	0	0	0	eptFus1,hetGla2,hg38,myoDav1,myoLuc2,nomLeu3	conCri1,mesAur1,monDom5,panHod1,rn6,sorAra2	-
KIAA1549	longevity.cfg.tab	184	L/PQ	0.000884141491253	pattern2	6	6	0	0	0	0	eptFus1,hetGla2,hg38,myoDav1,myoLuc2,nomLeu3	conCri1,mesAur1,monDom5,panHod1,rn6,sorAra2	-
HS1BP3	longevity.cfg.tab	216	K/AE	0.000884096555335	pattern2	6	6	0	0	0	0	eptFus1,hetGla2,hg38,myoDav1,myoLuc2,nomLeu3	conCri1,mesAur1,monDom5,panHod1,rn6,sorAra2	-
HPS6	longevity.cfg.tab	577	R/CQ	0.000884096555335	pattern2	6	6	0	0	0	0	eptFus1,hetGla2,hg38,myoDav1,myoLuc2,nomLeu3	conCri1,mesAur1,monDom5,panHod1,rn6,sorAra2	-
OR51B4	longevity.cfg.tab	160	Y/ADFH	0.000884096555335	pattern2	6	6	0	0	0	0	eptFus1,hetGla2,hg38,myoDav1,myoLuc2,nomLeu3	conCri1,mesAur1,monDom5,panHod1,rn6,sorAra2	-
STK11IP	longevity.cfg.tab	327	F/L	0.000884096555335	pattern1	6	6	0	0	0	0	eptFus1,hetGla2,hg38,myoDav1,myoLuc2,nomLeu3	conCri1,mesAur1,monDom5,panHod1,rn6,sorAra2	-
ADAMTS20	longevity.cfg.tab	1294	E/HPQ	0.000883743741752	pattern2	6	6	0	0	0	0	eptFus1,hetGla2,hg38,myoDav1,myoLuc2,nomLeu3	conCri1,mesAur1,monDom5,panHod1,rn6,sorAra2	-
CEP290	longevity.cfg.tab	604	A/FGT	0.000883743741752	pattern2	6	6	0	0	0	0	eptFus1,hetGla2,hg38,myoDav1,myoLuc2,nomLeu3	conCri1,mesAur1,monDom5,panHod1,rn6,sorAra2	-
ARHGAP19	longevity.cfg.tab	294	S/DNT	0.000883743741752	pattern2	6	6	0	0	0	0	eptFus1,hetGla2,hg38,myoDav1,myoLuc2,nomLeu3	conCri1,mesAur1,monDom5,panHod1,rn6,sorAra2	-
ZEB1	longevity.cfg.tab	1069	E/AGR	0.000880744453757	pattern2	6	6	0	0	0	0	eptFus1,hetGla2,hg38,myoDav1,myoLuc2,nomLeu3	conCri1,mesAur1,monDom5,panHod1,rn6,sorAra2	-
FSIP2	longevity.cfg.tab	3741	S/DGNTV	0.000879228598311	pattern2	6	6	0	0	0	0	eptFus1,hetGla2,hg38,myoDav1,myoLuc2,nomLeu3	conCri1,mesAur1,monDom5,panHod1,rn6,sorAra2	-
CCNT1	longevity.cfg.tab	372	I/V	0.000876651686274	pattern1	6	6	0	0	0	0	eptFus1,hetGla2,hg38,myoDav1,myoLuc2,nomLeu3	conCri1,mesAur1,monDom5,panHod1,rn6,sorAra2	-
HYAL3	longevity.cfg.tab	143	A/V	0.000876651686274	pattern1	6	6	0	0	0	0	eptFus1,hetGla2,hg38,myoDav1,myoLuc2,nomLeu3	conCri1,mesAur1,monDom5,panHod1,rn6,sorAra2	-
CLCN6	longevity.cfg.tab	407	I/LSTV	0.000875570055832	pattern2	6	6	0	0	0	0	eptFus1,hetGla2,hg38,myoDav1,myoLuc2,nomLeu3	conCri1,mesAur1,monDom5,panHod1,rn6,sorAra2	-
SYNM	longevity.cfg.tab	616	R/GK	0.000872181916288	pattern2	6	6	0	0	0	0	eptFus1,hetGla2,hg38,myoDav1,myoLuc2,nomLeu3	conCri1,mesAur1,monDom5,panHod1,rn6,sorAra2	-
CDH13	longevity.cfg.tab	747	S/AGL	0.000872181916288	pattern2	6	6	0	0	0	0	eptFus1,hetGla2,hg38,myoDav1,myoLuc2,nomLeu3	conCri1,mesAur1,monDom5,panHod1,rn6,sorAra2	-
PPAN-P2RY11	longevity.cfg.tab	457	Q/EHKRZ	0.000870744801389	pattern2	6	6	0	0	0	0	eptFus1,hetGla2,hg38,myoDav1,myoLuc2,nomLeu3	conCri1,mesAur1,monDom5,panHod1,rn6,sorAra2	-
ICAM1	longevity.cfg.tab	257	R/KMPSTV	0.000869896706284	pattern2	6	6	0	0	0	0	eptFus1,hetGla2,hg38,myoDav1,myoLuc2,nomLeu3	conCri1,mesAur1,monDom5,panHod1,rn6,sorAra2	-
AGMAT	longevity.cfg.tab	171	M/ILV	0.000868253132221	pattern2	6	6	0	0	0	0	eptFus1,hetGla2,hg38,myoDav1,myoLuc2,nomLeu3	conCri1,mesAur1,monDom5,panHod1,rn6,sorAra2	-
ZFC3H1	longevity.cfg.tab	576	L/MV	0.000867899066221	pattern2	6	6	0	0	0	0	eptFus1,hetGla2,hg38,myoDav1,myoLuc2,nomLeu3	conCri1,mesAur1,monDom5,panHod1,rn6,sorAra2	-
STX11	longevity.cfg.tab	69	A/LTV	0.000866766490091	pattern2	6	6	0	0	0	0	eptFus1,hetGla2,hg38,myoDav1,myoLuc2,nomLeu3	conCri1,mesAur1,monDom5,panHod1,rn6,sorAra2	-
KRT78	longevity.cfg.tab	49	G/ARSV	0.00086543900782	pattern2	6	6	0	0	0	0	eptFus1,hetGla2,hg38,myoDav1,myoLuc2,nomLeu3	conCri1,mesAur1,monDom5,panHod1,rn6,sorAra2	-
SLFN11	longevity.cfg.tab	744	M/ILS	0.000863086445598	pattern2	6	6	0	0	0	0	eptFus1,hetGla2,hg38,myoDav1,myoLuc2,nomLeu3	conCri1,mesAur1,monDom5,panHod1,rn6,sorAra2	-
OBSCN	longevity.cfg.tab	4729	G/DER	0.000863086445598	pattern2	6	6	0	0	0	0	eptFus1,hetGla2,hg38,myoDav1,myoLuc2,nomLeu3	conCri1,mesAur1,monDom5,panHod1,rn6,sorAra2	-
AKAP9	longevity.cfg.tab	2391	I/RTV	0.000863086445598	pattern2	6	6	0	0	0	0	eptFus1,hetGla2,hg38,myoDav1,myoLuc2,nomLeu3	conCri1,mesAur1,monDom5,panHod1,rn6,sorAra2	-
SLC27A6	longevity.cfg.tab	68	R/KNQ	0.000862735506401	pattern2	6	6	0	0	0	0	eptFus1,hetGla2,hg38,myoDav1,myoLuc2,nomLeu3	conCri1,mesAur1,monDom5,panHod1,rn6,sorAra2	-
KIF14	longevity.cfg.tab	1179	A/ITV	0.000862722284467	pattern2	6	6	0	0	0	0	eptFus1,hetGla2,hg38,myoDav1,myoLuc2,nomLeu3	conCri1,mesAur1,monDom5,panHod1,rn6,sorAra2	-
PRF1	longevity.cfg.tab	104	H/KNQR	0.0008606258261	pattern2	6	6	0	0	0	0	eptFus1,hetGla2,hg38,myoDav1,myoLuc2,nomLeu3	conCri1,mesAur1,monDom5,panHod1,rn6,sorAra2	-
KAT6A	longevity.cfg.tab	1179	M/ILV	0.000860591308991	pattern2	6	6	0	0	0	0	eptFus1,hetGla2,hg38,myoDav1,myoLuc2,nomLeu3	conCri1,mesAur1,monDom5,panHod1,rn6,sorAra2	-
SPRR3	longevity.cfg.tab	96	G/CDHNS	0.000860198548022	pattern2	6	6	0	0	0	0	eptFus1,hetGla2,hg38,myoDav1,myoLuc2,nomLeu3	conCri1,mesAur1,monDom5,panHod1,rn6,sorAra2	-
CCDC87	longevity.cfg.tab	776	N/GRS	0.000859372617706	pattern2	6	6	0	0	0	0	eptFus1,hetGla2,hg38,myoDav1,myoLuc2,nomLeu3	conCri1,mesAur1,monDom5,panHod1,rn6,sorAra2	-
NOL9	longevity.cfg.tab	309	V/I	0.000857498121665	pattern1	6	6	0	0	0	0	eptFus1,hetGla2,hg38,myoDav1,myoLuc2,nomLeu3	conCri1,mesAur1,monDom5,panHod1,rn6,sorAra2	-
GBP1	longevity.cfg.tab	160	N/ADEP	0.000856573247396	pattern2	6	6	0	0	0	0	eptFus1,hetGla2,hg38,myoDav1,myoLuc2,nomLeu3	conCri1,mesAur1,monDom5,panHod1,rn6,sorAra2	-
CYTH4	longevity.cfg.tab	20	R/KNQ	0.000856330607663	pattern2	6	6	0	0	0	0	eptFus1,hetGla2,hg38,myoDav1,myoLuc2,nomLeu3	conCri1,mesAur1,monDom5,panHod1,rn6,sorAra2	-
COL12A1	longevity.cfg.tab	954	E/AG	0.000856330607663	pattern2	6	6	0	0	0	0	eptFus1,hetGla2,hg38,myoDav1,myoLuc2,nomLeu3	conCri1,mesAur1,monDom5,panHod1,rn6,sorAra2	-
NINJ2	longevity.cfg.tab	155	I/AT	0.000855907002318	pattern2	6	6	0	0	0	0	eptFus1,hetGla2,hg38,myoDav1,myoLuc2,nomLeu3	conCri1,mesAur1,monDom5,panHod1,rn6,sorAra2	-
DZIP3	longevity.cfg.tab	1023	G/SV	0.000855643780941	pattern2	6	6	0	0	0	0	eptFus1,hetGla2,hg38,myoDav1,myoLuc2,nomLeu3	conCri1,mesAur1,monDom5,panHod1,rn6,sorAra2	-
FAM89B	longevity.cfg.tab	105	V/A	0.000855643780941	pattern1	6	6	0	0	0	0	eptFus1,hetGla2,hg38,myoDav1,myoLuc2,nomLeu3	conCri1,mesAur1,monDom5,panHod1,rn6,sorAra2	-
SPDEF	longevity.cfg.tab	22	V/AGL	0.000855580342476	pattern2	6	6	0	0	0	0	eptFus1,hetGla2,hg38,myoDav1,myoLuc2,nomLeu3	conCri1,mesAur1,monDom5,panHod1,rn6,sorAra2	-
KIAA0556	longevity.cfg.tab	198	C/GHS	0.000855580342476	pattern2	6	6	0	0	0	0	eptFus1,hetGla2,hg38,myoDav1,myoLuc2,nomLeu3	conCri1,mesAur1,monDom5,panHod1,rn6,sorAra2	-
MRPL44	longevity.cfg.tab	329	T/AIR	0.000855580342476	pattern2	6	6	0	0	0	0	eptFus1,hetGla2,hg38,myoDav1,myoLuc2,nomLeu3	conCri1,mesAur1,monDom5,panHod1,rn6,sorAra2	-
KPRP	longevity.cfg.tab	320	R/C	0.000855580342476	pattern1	6	6	0	0	0	0	eptFus1,hetGla2,hg38,myoDav1,myoLuc2,nomLeu3	conCri1,mesAur1,monDom5,panHod1,rn6,sorAra2	-
ACKR2	longevity.cfg.tab	343	L/PQ	0.000855580342476	pattern2	6	6	0	0	0	0	eptFus1,hetGla2,hg38,myoDav1,myoLuc2,nomLeu3	conCri1,mesAur1,monDom5,panHod1,rn6,sorAra2	-
SI	longevity.cfg.tab	520	N/EGST	0.000854320392387	pattern2	6	6	0	0	0	0	eptFus1,hetGla2,hg38,myoDav1,myoLuc2,nomLeu3	conCri1,mesAur1,monDom5,panHod1,rn6,sorAra2	-
CCRL2	longevity.cfg.tab	183	S/GRTVY	0.000854175241844	pattern2	6	6	0	0	0	0	eptFus1,hetGla2,hg38,myoDav1,myoLuc2,nomLeu3	conCri1,mesAur1,monDom5,panHod1,rn6,sorAra2	-
ADGB	longevity.cfg.tab	598	L/FITV	0.000851782934882	pattern2	6	6	0	0	0	0	eptFus1,hetGla2,hg38,myoDav1,myoLuc2,nomLeu3	conCri1,mesAur1,monDom5,panHod1,rn6,sorAra2	-
METTL8	longevity.cfg.tab	138	N/DS	0.000851586058291	pattern2	6	6	0	0	0	0	eptFus1,hetGla2,hg38,myoDav1,myoLuc2,nomLeu3	conCri1,mesAur1,monDom5,panHod1,rn6,sorAra2	-
CA4	longevity.cfg.tab	81	T/EFNSV	0.000851151111242	pattern2	6	6	0	0	0	0	eptFus1,hetGla2,hg38,myoDav1,myoLuc2,nomLeu3	conCri1,mesAur1,monDom5,panHod1,rn6,sorAra2	-
AFF3	longevity.cfg.tab	968	V/I	0.000849377886855	pattern1	6	6	0	0	0	0	eptFus1,hetGla2,hg38,myoDav1,myoLuc2,nomLeu3	conCri1,mesAur1,monDom5,panHod1,rn6,sorAra2	-
BRIP1	longevity.cfg.tab	1226	H/PQR	0.000847457776951	pattern2	6	6	0	0	0	0	eptFus1,hetGla2,hg38,myoDav1,myoLuc2,nomLeu3	conCri1,mesAur1,monDom5,panHod1,rn6,sorAra2	-
PDZK1	longevity.cfg.tab	385	N/DES	0.000847393424456	pattern2	6	6	0	0	0	0	eptFus1,hetGla2,hg38,myoDav1,myoLuc2,nomLeu3	conCri1,mesAur1,monDom5,panHod1,rn6,sorAra2	-
SPAG17	longevity.cfg.tab	1876	A/EIKPS	0.00084689008711	pattern2	6	6	0	0	0	0	eptFus1,hetGla2,hg38,myoDav1,myoLuc2,nomLeu3	conCri1,mesAur1,monDom5,panHod1,rn6,sorAra2	-
POC5	longevity.cfg.tab	7	Y/CFGP	0.000845863991364	pattern2	6	6	0	0	0	0	eptFus1,hetGla2,hg38,myoDav1,myoLuc2,nomLeu3	conCri1,mesAur1,monDom5,panHod1,rn6,sorAra2	-
CARD10	longevity.cfg.tab	1022	S/GIRT	0.000845795223045	pattern2	6	6	0	0	0	0	eptFus1,hetGla2,hg38,myoDav1,myoLuc2,nomLeu3	conCri1,mesAur1,monDom5,panHod1,rn6,sorAra2	-
TYK2	longevity.cfg.tab	350	L/PQRS	0.000845435296363	pattern2	6	6	0	0	0	0	eptFus1,hetGla2,hg38,myoDav1,myoLuc2,nomLeu3	conCri1,mesAur1,monDom5,panHod1,rn6,sorAra2	-
TLR7	longevity.cfg.tab	814	V/AMS	0.000844283459044	pattern2	6	6	0	0	0	0	eptFus1,hetGla2,hg38,myoDav1,myoLuc2,nomLeu3	conCri1,mesAur1,monDom5,panHod1,rn6,sorAra2	-
PRR14L	longevity.cfg.tab	99	G/ER	0.000844283459044	pattern2	6	6	0	0	0	0	eptFus1,hetGla2,hg38,myoDav1,myoLuc2,nomLeu3	conCri1,mesAur1,monDom5,panHod1,rn6,sorAra2	-
CDX1	longevity.cfg.tab	256	M/LV	0.000841059464822	pattern2	6	6	0	0	0	0	eptFus1,hetGla2,hg38,myoDav1,myoLuc2,nomLeu3	conCri1,mesAur1,monDom5,panHod1,rn6,sorAra2	-
ALPK2	longevity.cfg.tab	1434	Q/EKN	0.000839853862402	pattern2	6	6	0	0	0	0	eptFus1,hetGla2,hg38,myoDav1,myoLuc2,nomLeu3	conCri1,mesAur1,monDom5,panHod1,rn6,sorAra2	-
DCP1B	longevity.cfg.tab	616	M/ILRT	0.000836654482153	pattern2	6	6	0	0	0	0	eptFus1,hetGla2,hg38,myoDav1,myoLuc2,nomLeu3	conCri1,mesAur1,monDom5,panHod1,rn6,sorAra2	-
MALRD1	longevity.cfg.tab	674	I/TV	0.000836509030469	pattern2	6	6	0	0	0	0	eptFus1,hetGla2,hg38,myoDav1,myoLuc2,nomLeu3	conCri1,mesAur1,monDom5,panHod1,rn6,sorAra2	-
MORC4	longevity.cfg.tab	632	S/GIN	0.000836321043918	pattern2	6	6	0	0	0	0	eptFus1,hetGla2,hg38,myoDav1,myoLuc2,nomLeu3	conCri1,mesAur1,monDom5,panHod1,rn6,sorAra2	-
ZNF318	longevity.cfg.tab	2254	V/DGIS	0.000836256690323	pattern2	6	6	0	0	0	0	eptFus1,hetGla2,hg38,myoDav1,myoLuc2,nomLeu3	conCri1,mesAur1,monDom5,panHod1,rn6,sorAra2	-
ARHGAP11A	longevity.cfg.tab	698	H/CLNSY	0.000836256690323	pattern2	6	6	0	0	0	0	eptFus1,hetGla2,hg38,myoDav1,myoLuc2,nomLeu3	conCri1,mesAur1,monDom5,panHod1,rn6,sorAra2	-
EXO5	longevity.cfg.tab	288	I/ANST	0.000836256690323	pattern2	6	6	0	0	0	0	eptFus1,hetGla2,hg38,myoDav1,myoLuc2,nomLeu3	conCri1,mesAur1,monDom5,panHod1,rn6,sorAra2	-
PLBD1	longevity.cfg.tab	548	K/AETZ	0.000836256690323	pattern2	6	6	0	0	0	0	eptFus1,hetGla2,hg38,myoDav1,myoLuc2,nomLeu3	conCri1,mesAur1,monDom5,panHod1,rn6,sorAra2	-
MYO18B	longevity.cfg.tab	2152	I/LSTV	0.000836256690323	pattern2	6	6	0	0	0	0	eptFus1,hetGla2,hg38,myoDav1,myoLuc2,nomLeu3	conCri1,mesAur1,monDom5,panHod1,rn6,sorAra2	-
FANCB	longevity.cfg.tab	70	N/ADKLY	0.000836256690323	pattern2	6	6	0	0	0	0	eptFus1,hetGla2,hg38,myoDav1,myoLuc2,nomLeu3	conCri1,mesAur1,monDom5,panHod1,rn6,sorAra2	-
C9	longevity.cfg.tab	222	A/IMQSV	0.000836256690323	pattern2	6	6	0	0	0	0	eptFus1,hetGla2,hg38,myoDav1,myoLuc2,nomLeu3	conCri1,mesAur1,monDom5,panHod1,rn6,sorAra2	-
RIN1	longevity.cfg.tab	592	G/ADST	0.000834947598858	pattern2	6	6	0	0	0	0	eptFus1,hetGla2,hg38,myoDav1,myoLuc2,nomLeu3	conCri1,mesAur1,monDom5,panHod1,rn6,sorAra2	-
USP26	longevity.cfg.tab	272	S/EGIKMT	0.000833873052154	pattern2	6	6	0	0	0	0	eptFus1,hetGla2,hg38,myoDav1,myoLuc2,nomLeu3	conCri1,mesAur1,monDom5,panHod1,rn6,sorAra2	-
SYNE2	longevity.cfg.tab	3045	G/DV	0.000831367805493	pattern2	6	6	0	0	0	0	eptFus1,hetGla2,hg38,myoDav1,myoLuc2,nomLeu3	conCri1,mesAur1,monDom5,panHod1,rn6,sorAra2	-
CFAP69	longevity.cfg.tab	323	E/G	0.000829508511607	pattern1	6	6	0	0	0	0	eptFus1,hetGla2,hg38,myoDav1,myoLuc2,nomLeu3	conCri1,mesAur1,monDom5,panHod1,rn6,sorAra2	-
GORASP1	longevity.cfg.tab	224	G/AEKNSV	0.000829366817971	pattern2	6	6	0	0	0	0	eptFus1,hetGla2,hg38,myoDav1,myoLuc2,nomLeu3	conCri1,mesAur1,monDom5,panHod1,rn6,sorAra2	-
SFI1	longevity.cfg.tab	1177	S/DHNR	0.000829351610036	pattern2	6	6	0	0	0	0	eptFus1,hetGla2,hg38,myoDav1,myoLuc2,nomLeu3	conCri1,mesAur1,monDom5,panHod1,rn6,sorAra2	-
ANLN	longevity.cfg.tab	169	L/AHPV	0.000829018168202	pattern2	6	6	0	0	0	0	eptFus1,hetGla2,hg38,myoDav1,myoLuc2,nomLeu3	conCri1,mesAur1,monDom5,panHod1,rn6,sorAra2	-
SLC46A3	longevity.cfg.tab	218	G/DEKS	0.000829018168202	pattern2	6	6	0	0	0	0	eptFus1,hetGla2,hg38,myoDav1,myoLuc2,nomLeu3	conCri1,mesAur1,monDom5,panHod1,rn6,sorAra2	-
KMT2E	longevity.cfg.tab	1353	M/ITV	0.000829018168202	pattern2	6	6	0	0	0	0	eptFus1,hetGla2,hg38,myoDav1,myoLuc2,nomLeu3	conCri1,mesAur1,monDom5,panHod1,rn6,sorAra2	-
DNAH6	longevity.cfg.tab	3335	T/ADINS	0.000829018168202	pattern2	6	6	0	0	0	0	eptFus1,hetGla2,hg38,myoDav1,myoLuc2,nomLeu3	conCri1,mesAur1,monDom5,panHod1,rn6,sorAra2	-
ODF2L	longevity.cfg.tab	5	N/DKS	0.000828953814008	pattern2	6	6	0	0	0	0	eptFus1,hetGla2,hg38,myoDav1,myoLuc2,nomLeu3	conCri1,mesAur1,monDom5,panHod1,rn6,sorAra2	-
FANCI	longevity.cfg.tab	403	I/AFTV	0.000828953814008	pattern2	6	6	0	0	0	0	eptFus1,hetGla2,hg38,myoDav1,myoLuc2,nomLeu3	conCri1,mesAur1,monDom5,panHod1,rn6,sorAra2	-
TMED5	longevity.cfg.tab	3	K/GRT	0.000828953814008	pattern2	6	6	0	0	0	0	eptFus1,hetGla2,hg38,myoDav1,myoLuc2,nomLeu3	conCri1,mesAur1,monDom5,panHod1,rn6,sorAra2	-
EPS8	longevity.cfg.tab	415	A/PTV	0.000828953814008	pattern2	6	6	0	0	0	0	eptFus1,hetGla2,hg38,myoDav1,myoLuc2,nomLeu3	conCri1,mesAur1,monDom5,panHod1,rn6,sorAra2	-
TTC4	longevity.cfg.tab	342	K/EQRS	0.000828953814008	pattern2	6	6	0	0	0	0	eptFus1,hetGla2,hg38,myoDav1,myoLuc2,nomLeu3	conCri1,mesAur1,monDom5,panHod1,rn6,sorAra2	-
KIT	longevity.cfg.tab	534	M/IL	0.000828929017736	pattern2	6	6	0	0	0	0	eptFus1,hetGla2,hg38,myoDav1,myoLuc2,nomLeu3	conCri1,mesAur1,monDom5,panHod1,rn6,sorAra2	-
FRMPD1	longevity.cfg.tab	1091	G/AER	0.000828537581786	pattern2	6	6	0	0	0	0	eptFus1,hetGla2,hg38,myoDav1,myoLuc2,nomLeu3	conCri1,mesAur1,monDom5,panHod1,rn6,sorAra2	-
DNAH2	longevity.cfg.tab	2305	G/IST	0.000828537581786	pattern2	6	6	0	0	0	0	eptFus1,hetGla2,hg38,myoDav1,myoLuc2,nomLeu3	conCri1,mesAur1,monDom5,panHod1,rn6,sorAra2	-
C2CD5	longevity.cfg.tab	1036	T/AIP	0.000828537581786	pattern2	6	6	0	0	0	0	eptFus1,hetGla2,hg38,myoDav1,myoLuc2,nomLeu3	conCri1,mesAur1,monDom5,panHod1,rn6,sorAra2	-
GLIPR1L1	longevity.cfg.tab	171	G/ASV	0.000828537581786	pattern2	6	6	0	0	0	0	eptFus1,hetGla2,hg38,myoDav1,myoLuc2,nomLeu3	conCri1,mesAur1,monDom5,panHod1,rn6,sorAra2	-
S100A3	longevity.cfg.tab	1	A/PTV	0.000828537581786	pattern2	6	6	0	0	0	0	eptFus1,hetGla2,hg38,myoDav1,myoLuc2,nomLeu3	conCri1,mesAur1,monDom5,panHod1,rn6,sorAra2	-
ZSWIM3	longevity.cfg.tab	214	I/STV	0.000828287572662	pattern2	6	6	0	0	0	0	eptFus1,hetGla2,hg38,myoDav1,myoLuc2,nomLeu3	conCri1,mesAur1,monDom5,panHod1,rn6,sorAra2	-
CALHM5	longevity.cfg.tab	273	S/DGNT	0.000828287572662	pattern2	6	6	0	0	0	0	eptFus1,hetGla2,hg38,myoDav1,myoLuc2,nomLeu3	conCri1,mesAur1,monDom5,panHod1,rn6,sorAra2	-
COL14A1	longevity.cfg.tab	724	V/AES	0.000827526633103	pattern2	6	6	0	0	0	0	eptFus1,hetGla2,hg38,myoDav1,myoLuc2,nomLeu3	conCri1,mesAur1,monDom5,panHod1,rn6,sorAra2	-
TMEM131L	longevity.cfg.tab	666	H/LPQR	0.000826007173444	pattern2	6	6	0	0	0	0	eptFus1,hetGla2,hg38,myoDav1,myoLuc2,nomLeu3	conCri1,mesAur1,monDom5,panHod1,rn6,sorAra2	-
RAD51AP2	longevity.cfg.tab	654	T/DIMS	0.000826007173444	pattern2	6	6	0	0	0	0	eptFus1,hetGla2,hg38,myoDav1,myoLuc2,nomLeu3	conCri1,mesAur1,monDom5,panHod1,rn6,sorAra2	-
ATAD5	longevity.cfg.tab	1528	C/GSY	0.00082506935453	pattern2	6	6	0	0	0	0	eptFus1,hetGla2,hg38,myoDav1,myoLuc2,nomLeu3	conCri1,mesAur1,monDom5,panHod1,rn6,sorAra2	-
PTCD1	longevity.cfg.tab	408	K/ENQR	0.000825005000052	pattern2	6	6	0	0	0	0	eptFus1,hetGla2,hg38,myoDav1,myoLuc2,nomLeu3	conCri1,mesAur1,monDom5,panHod1,rn6,sorAra2	-
RHPN2	longevity.cfg.tab	305	M/ALTV	0.000825005000052	pattern2	6	6	0	0	0	0	eptFus1,hetGla2,hg38,myoDav1,myoLuc2,nomLeu3	conCri1,mesAur1,monDom5,panHod1,rn6,sorAra2	-
ACKR4	longevity.cfg.tab	162	M/ALTV	0.000825005000052	pattern2	6	6	0	0	0	0	eptFus1,hetGla2,hg38,myoDav1,myoLuc2,nomLeu3	conCri1,mesAur1,monDom5,panHod1,rn6,sorAra2	-
SYNE1	longevity.cfg.tab	8469	E/ADGQ	0.000825005000052	pattern2	6	6	0	0	0	0	eptFus1,hetGla2,hg38,myoDav1,myoLuc2,nomLeu3	conCri1,mesAur1,monDom5,panHod1,rn6,sorAra2	-
NCEH1	longevity.cfg.tab	23	P/LS	0.000825005000052	pattern2	6	6	0	0	0	0	eptFus1,hetGla2,hg38,myoDav1,myoLuc2,nomLeu3	conCri1,mesAur1,monDom5,panHod1,rn6,sorAra2	-
ATP5MF-PTCD1	longevity.cfg.tab	457	K/ENQR	0.000825005000052	pattern2	6	6	0	0	0	0	eptFus1,hetGla2,hg38,myoDav1,myoLuc2,nomLeu3	conCri1,mesAur1,monDom5,panHod1,rn6,sorAra2	-
LRP2	longevity.cfg.tab	4365	E/AQTV	0.000825005000052	pattern2	6	6	0	0	0	0	eptFus1,hetGla2,hg38,myoDav1,myoLuc2,nomLeu3	conCri1,mesAur1,monDom5,panHod1,rn6,sorAra2	-
SUCO	longevity.cfg.tab	380	A/GSTV	0.00082467155642	pattern2	6	6	0	0	0	0	eptFus1,hetGla2,hg38,myoDav1,myoLuc2,nomLeu3	conCri1,mesAur1,monDom5,panHod1,rn6,sorAra2	-
CDC42BPG	longevity.cfg.tab	513	R/EGQV	0.00082467155642	pattern2	6	6	0	0	0	0	eptFus1,hetGla2,hg38,myoDav1,myoLuc2,nomLeu3	conCri1,mesAur1,monDom5,panHod1,rn6,sorAra2	-
CRYBG1	longevity.cfg.tab	665	D/AGS	0.00082467155642	pattern2	6	6	0	0	0	0	eptFus1,hetGla2,hg38,myoDav1,myoLuc2,nomLeu3	conCri1,mesAur1,monDom5,panHod1,rn6,sorAra2	-
MAP3K19	longevity.cfg.tab	320	I/DMTV	0.000824607201925	pattern2	6	6	0	0	0	0	eptFus1,hetGla2,hg38,myoDav1,myoLuc2,nomLeu3	conCri1,mesAur1,monDom5,panHod1,rn6,sorAra2	-
PRUNE2	longevity.cfg.tab	1691	V/EGIPR	0.000824390042343	pattern2	6	6	0	0	0	0	eptFus1,hetGla2,hg38,myoDav1,myoLuc2,nomLeu3	conCri1,mesAur1,monDom5,panHod1,rn6,sorAra2	-
CCNDBP1	longevity.cfg.tab	298	M/ILV	0.000823674003451	pattern2	6	6	0	0	0	0	eptFus1,hetGla2,hg38,myoDav1,myoLuc2,nomLeu3	conCri1,mesAur1,monDom5,panHod1,rn6,sorAra2	-
PDSS2	longevity.cfg.tab	43	K/GR	0.000823674003451	pattern2	6	6	0	0	0	0	eptFus1,hetGla2,hg38,myoDav1,myoLuc2,nomLeu3	conCri1,mesAur1,monDom5,panHod1,rn6,sorAra2	-
TBC1D9B	longevity.cfg.tab	542	T/M	0.000823674003451	pattern1	6	6	0	0	0	0	eptFus1,hetGla2,hg38,myoDav1,myoLuc2,nomLeu3	conCri1,mesAur1,monDom5,panHod1,rn6,sorAra2	-
CHGB	longevity.cfg.tab	298	L/AP	0.000823674003451	pattern2	6	6	0	0	0	0	eptFus1,hetGla2,hg38,myoDav1,myoLuc2,nomLeu3	conCri1,mesAur1,monDom5,panHod1,rn6,sorAra2	-
PNLIPRP1	longevity.cfg.tab	446	V/E	0.000823674003451	pattern1	6	6	0	0	0	0	eptFus1,hetGla2,hg38,myoDav1,myoLuc2,nomLeu3	conCri1,mesAur1,monDom5,panHod1,rn6,sorAra2	-
DOT1L	longevity.cfg.tab	418	T/A	0.000823317351105	pattern1	6	6	0	0	0	0	eptFus1,hetGla2,hg38,myoDav1,myoLuc2,nomLeu3	conCri1,mesAur1,monDom5,panHod1,rn6,sorAra2	-
ZBTB8A	longevity.cfg.tab	157	G/DE	0.000823317351105	pattern2	6	6	0	0	0	0	eptFus1,hetGla2,hg38,myoDav1,myoLuc2,nomLeu3	conCri1,mesAur1,monDom5,panHod1,rn6,sorAra2	-
USP45	longevity.cfg.tab	53	I/TV	0.000823317351105	pattern2	6	6	0	0	0	0	eptFus1,hetGla2,hg38,myoDav1,myoLuc2,nomLeu3	conCri1,mesAur1,monDom5,panHod1,rn6,sorAra2	-
PALLD	longevity.cfg.tab	92	R/GMT	0.000822724590573	pattern2	6	6	0	0	0	0	eptFus1,hetGla2,hg38,myoDav1,myoLuc2,nomLeu3	conCri1,mesAur1,monDom5,panHod1,rn6,sorAra2	-
SYCP2	longevity.cfg.tab	787	M/KRTV	0.000822455500766	pattern2	6	6	0	0	0	0	eptFus1,hetGla2,hg38,myoDav1,myoLuc2,nomLeu3	conCri1,mesAur1,monDom5,panHod1,rn6,sorAra2	-
PGLYRP4	longevity.cfg.tab	174	Y/FHRS	0.000822455500766	pattern2	6	6	0	0	0	0	eptFus1,hetGla2,hg38,myoDav1,myoLuc2,nomLeu3	conCri1,mesAur1,monDom5,panHod1,rn6,sorAra2	-
NID2	longevity.cfg.tab	406	S/ADGLP	0.000822326791513	pattern2	6	6	0	0	0	0	eptFus1,hetGla2,hg38,myoDav1,myoLuc2,nomLeu3	conCri1,mesAur1,monDom5,panHod1,rn6,sorAra2	-
PPRC1	longevity.cfg.tab	722	I/STV	0.000822326791513	pattern2	6	6	0	0	0	0	eptFus1,hetGla2,hg38,myoDav1,myoLuc2,nomLeu3	conCri1,mesAur1,monDom5,panHod1,rn6,sorAra2	-
ITPRIPL1	longevity.cfg.tab	441	S/ADMNRT	0.000822326791513	pattern2	6	6	0	0	0	0	eptFus1,hetGla2,hg38,myoDav1,myoLuc2,nomLeu3	conCri1,mesAur1,monDom5,panHod1,rn6,sorAra2	-
TMCO4	longevity.cfg.tab	26	H/QRST	0.000822326791513	pattern2	6	6	0	0	0	0	eptFus1,hetGla2,hg38,myoDav1,myoLuc2,nomLeu3	conCri1,mesAur1,monDom5,panHod1,rn6,sorAra2	-
PRF1	longevity.cfg.tab	108	A/DGLTV	0.000822326791513	pattern2	6	6	0	0	0	0	eptFus1,hetGla2,hg38,myoDav1,myoLuc2,nomLeu3	conCri1,mesAur1,monDom5,panHod1,rn6,sorAra2	-
SLC39A12	longevity.cfg.tab	324	L/FHIRS	0.000822326791513	pattern2	6	6	0	0	0	0	eptFus1,hetGla2,hg38,myoDav1,myoLuc2,nomLeu3	conCri1,mesAur1,monDom5,panHod1,rn6,sorAra2	-
DTX3L	longevity.cfg.tab	254	N/ADE	0.000821955753036	pattern2	6	6	0	0	0	0	eptFus1,hetGla2,hg38,myoDav1,myoLuc2,nomLeu3	conCri1,mesAur1,monDom5,panHod1,rn6,sorAra2	-
FHOD3	longevity.cfg.tab	475	S/ACGR	0.000821786767994	pattern2	6	6	0	0	0	0	eptFus1,hetGla2,hg38,myoDav1,myoLuc2,nomLeu3	conCri1,mesAur1,monDom5,panHod1,rn6,sorAra2	-
SCN11A	longevity.cfg.tab	874	A/GSTV	0.000821388968601	pattern2	6	6	0	0	0	0	eptFus1,hetGla2,hg38,myoDav1,myoLuc2,nomLeu3	conCri1,mesAur1,monDom5,panHod1,rn6,sorAra2	-
ITPKC	longevity.cfg.tab	277	T/AIPS	0.000821388968601	pattern2	6	6	0	0	0	0	eptFus1,hetGla2,hg38,myoDav1,myoLuc2,nomLeu3	conCri1,mesAur1,monDom5,panHod1,rn6,sorAra2	-
CCHCR1	longevity.cfg.tab	808	R/GKPQT	0.000821388968601	pattern2	6	6	0	0	0	0	eptFus1,hetGla2,hg38,myoDav1,myoLuc2,nomLeu3	conCri1,mesAur1,monDom5,panHod1,rn6,sorAra2	-
HDHD3	longevity.cfg.tab	249	G/KRV	0.000821324613923	pattern2	6	6	0	0	0	0	eptFus1,hetGla2,hg38,myoDav1,myoLuc2,nomLeu3	conCri1,mesAur1,monDom5,panHod1,rn6,sorAra2	-
FOLR3	longevity.cfg.tab	1	D/AGNRTV	0.000821324613923	pattern2	6	6	0	0	0	0	eptFus1,hetGla2,hg38,myoDav1,myoLuc2,nomLeu3	conCri1,mesAur1,monDom5,panHod1,rn6,sorAra2	-
MBD4	longevity.cfg.tab	343	H/DEGPY	0.000821324613923	pattern2	6	6	0	0	0	0	eptFus1,hetGla2,hg38,myoDav1,myoLuc2,nomLeu3	conCri1,mesAur1,monDom5,panHod1,rn6,sorAra2	-
SPATA4	longevity.cfg.tab	23	L/IPTV	0.000821055523783	pattern2	6	6	0	0	0	0	eptFus1,hetGla2,hg38,myoDav1,myoLuc2,nomLeu3	conCri1,mesAur1,monDom5,panHod1,rn6,sorAra2	-
IFNGR1	longevity.cfg.tab	192	D/ENR	0.00081911697795	pattern2	6	6	0	0	0	0	eptFus1,hetGla2,hg38,myoDav1,myoLuc2,nomLeu3	conCri1,mesAur1,monDom5,panHod1,rn6,sorAra2	-
NGLY1	longevity.cfg.tab	570	T/AKMS	0.00081911697795	pattern2	6	6	0	0	0	0	eptFus1,hetGla2,hg38,myoDav1,myoLuc2,nomLeu3	conCri1,mesAur1,monDom5,panHod1,rn6,sorAra2	-
SIGLEC1	longevity.cfg.tab	868	G/EK	0.000819059793441	pattern2	6	6	0	0	0	0	eptFus1,hetGla2,hg38,myoDav1,myoLuc2,nomLeu3	conCri1,mesAur1,monDom5,panHod1,rn6,sorAra2	-
IGSF10	longevity.cfg.tab	432	Q/HKR	0.000819059793441	pattern2	6	6	0	0	0	0	eptFus1,hetGla2,hg38,myoDav1,myoLuc2,nomLeu3	conCri1,mesAur1,monDom5,panHod1,rn6,sorAra2	-
NPFFR2	longevity.cfg.tab	465	A/GPTV	0.000818105300298	pattern2	6	6	0	0	0	0	eptFus1,hetGla2,hg38,myoDav1,myoLuc2,nomLeu3	conCri1,mesAur1,monDom5,panHod1,rn6,sorAra2	-
ARMCX4	longevity.cfg.tab	106	V/ALST	0.000818036569577	pattern2	6	6	0	0	0	0	eptFus1,hetGla2,hg38,myoDav1,myoLuc2,nomLeu3	conCri1,mesAur1,monDom5,panHod1,rn6,sorAra2	-
ANKRD26	longevity.cfg.tab	295	Y/CG	0.000816942494036	pattern2	6	6	0	0	0	0	eptFus1,hetGla2,hg38,myoDav1,myoLuc2,nomLeu3	conCri1,mesAur1,monDom5,panHod1,rn6,sorAra2	-
HEATR4	longevity.cfg.tab	272	Q/EIKPR	0.000813680065977	pattern2	6	6	0	0	0	0	eptFus1,hetGla2,hg38,myoDav1,myoLuc2,nomLeu3	conCri1,mesAur1,monDom5,panHod1,rn6,sorAra2	-
SLC46A2	longevity.cfg.tab	216	S/AIT	0.000813413474883	pattern2	6	6	0	0	0	0	eptFus1,hetGla2,hg38,myoDav1,myoLuc2,nomLeu3	conCri1,mesAur1,monDom5,panHod1,rn6,sorAra2	-
HMCN1	longevity.cfg.tab	3713	N/KST	0.00081058364014	pattern2	6	6	0	0	0	0	eptFus1,hetGla2,hg38,myoDav1,myoLuc2,nomLeu3	conCri1,mesAur1,monDom5,panHod1,rn6,sorAra2	-
PDILT	longevity.cfg.tab	252	H/FQ	0.00081058364014	pattern2	6	6	0	0	0	0	eptFus1,hetGla2,hg38,myoDav1,myoLuc2,nomLeu3	conCri1,mesAur1,monDom5,panHod1,rn6,sorAra2	-
FER1L6	longevity.cfg.tab	22	A/GSV	0.00081058364014	pattern2	6	6	0	0	0	0	eptFus1,hetGla2,hg38,myoDav1,myoLuc2,nomLeu3	conCri1,mesAur1,monDom5,panHod1,rn6,sorAra2	-
CRELD1	longevity.cfg.tab	254	N/AST	0.000805658105189	pattern2	6	6	0	0	0	0	eptFus1,hetGla2,hg38,myoDav1,myoLuc2,nomLeu3	conCri1,mesAur1,monDom5,panHod1,rn6,sorAra2	-
KIAA1958	longevity.cfg.tab	302	N/AGS	0.000805309884704	pattern2	6	6	0	0	0	0	eptFus1,hetGla2,hg38,myoDav1,myoLuc2,nomLeu3	conCri1,mesAur1,monDom5,panHod1,rn6,sorAra2	-
F3	longevity.cfg.tab	125	Y/FH	0.000805309884704	pattern2	6	6	0	0	0	0	eptFus1,hetGla2,hg38,myoDav1,myoLuc2,nomLeu3	conCri1,mesAur1,monDom5,panHod1,rn6,sorAra2	-
NT5C3A	longevity.cfg.tab	144	S/DGN	0.00080517425603	pattern2	6	6	0	0	0	0	eptFus1,hetGla2,hg38,myoDav1,myoLuc2,nomLeu3	conCri1,mesAur1,monDom5,panHod1,rn6,sorAra2	-
ZFP1	longevity.cfg.tab	57	R/GKTZ	0.000804941306464	pattern2	6	6	0	0	0	0	eptFus1,hetGla2,hg38,myoDav1,myoLuc2,nomLeu3	conCri1,mesAur1,monDom5,panHod1,rn6,sorAra2	-
PKHD1L1	longevity.cfg.tab	2165	M/IKLV	0.000804884120452	pattern2	6	6	0	0	0	0	eptFus1,hetGla2,hg38,myoDav1,myoLuc2,nomLeu3	conCri1,mesAur1,monDom5,panHod1,rn6,sorAra2	-
ERICH3	longevity.cfg.tab	230	M/ILQ	0.000804884120452	pattern2	6	6	0	0	0	0	eptFus1,hetGla2,hg38,myoDav1,myoLuc2,nomLeu3	conCri1,mesAur1,monDom5,panHod1,rn6,sorAra2	-
CLTRN	longevity.cfg.tab	212	M/ALTV	0.000804846237106	pattern2	6	6	0	0	0	0	eptFus1,hetGla2,hg38,myoDav1,myoLuc2,nomLeu3	conCri1,mesAur1,monDom5,panHod1,rn6,sorAra2	-
GRN	longevity.cfg.tab	67	S/APY	0.000804846237106	pattern2	6	6	0	0	0	0	eptFus1,hetGla2,hg38,myoDav1,myoLuc2,nomLeu3	conCri1,mesAur1,monDom5,panHod1,rn6,sorAra2	-
PPAN	longevity.cfg.tab	425	R/KQSW	0.000804782786729	pattern2	6	6	0	0	0	0	eptFus1,hetGla2,hg38,myoDav1,myoLuc2,nomLeu3	conCri1,mesAur1,monDom5,panHod1,rn6,sorAra2	-
BRWD3	longevity.cfg.tab	1348	V/ILP	0.000804782786729	pattern2	6	6	0	0	0	0	eptFus1,hetGla2,hg38,myoDav1,myoLuc2,nomLeu3	conCri1,mesAur1,monDom5,panHod1,rn6,sorAra2	-
PPAN-P2RY11	longevity.cfg.tab	425	R/KQSW	0.000804782786729	pattern2	6	6	0	0	0	0	eptFus1,hetGla2,hg38,myoDav1,myoLuc2,nomLeu3	conCri1,mesAur1,monDom5,panHod1,rn6,sorAra2	-
CD200R1L	longevity.cfg.tab	131	S/EGT	0.00080315666724	pattern2	6	6	0	0	0	0	eptFus1,hetGla2,hg38,myoDav1,myoLuc2,nomLeu3	conCri1,mesAur1,monDom5,panHod1,rn6,sorAra2	-
ANKLE2	longevity.cfg.tab	529	A/S	0.000802385100672	pattern1	6	6	0	0	0	0	eptFus1,hetGla2,hg38,myoDav1,myoLuc2,nomLeu3	conCri1,mesAur1,monDom5,panHod1,rn6,sorAra2	-
FRAS1	longevity.cfg.tab	1617	V/L	0.000802385100672	pattern1	6	6	0	0	0	0	eptFus1,hetGla2,hg38,myoDav1,myoLuc2,nomLeu3	conCri1,mesAur1,monDom5,panHod1,rn6,sorAra2	-
ST6GAL2	longevity.cfg.tab	42	L/CF	0.000802385100672	pattern2	6	6	0	0	0	0	eptFus1,hetGla2,hg38,myoDav1,myoLuc2,nomLeu3	conCri1,mesAur1,monDom5,panHod1,rn6,sorAra2	-
FAM161B	longevity.cfg.tab	266	R/K	0.000802385100672	pattern1	6	6	0	0	0	0	eptFus1,hetGla2,hg38,myoDav1,myoLuc2,nomLeu3	conCri1,mesAur1,monDom5,panHod1,rn6,sorAra2	-
SAMD11	longevity.cfg.tab	561	T/A	0.000802385100672	pattern1	6	6	0	0	0	0	eptFus1,hetGla2,hg38,myoDav1,myoLuc2,nomLeu3	conCri1,mesAur1,monDom5,panHod1,rn6,sorAra2	-
XDH	longevity.cfg.tab	505	D/EN	0.000802385100672	pattern2	6	6	0	0	0	0	eptFus1,hetGla2,hg38,myoDav1,myoLuc2,nomLeu3	conCri1,mesAur1,monDom5,panHod1,rn6,sorAra2	-
FAM208B	longevity.cfg.tab	605	N/DLS	0.000802035326149	pattern2	6	6	0	0	0	0	eptFus1,hetGla2,hg38,myoDav1,myoLuc2,nomLeu3	conCri1,mesAur1,monDom5,panHod1,rn6,sorAra2	-
CTTNBP2NL	longevity.cfg.tab	260	K/R	0.000801074605942	pattern1	6	6	0	0	0	0	eptFus1,hetGla2,hg38,myoDav1,myoLuc2,nomLeu3	conCri1,mesAur1,monDom5,panHod1,rn6,sorAra2	-
CYP2U1	longevity.cfg.tab	164	V/I	0.000801074605942	pattern1	6	6	0	0	0	0	eptFus1,hetGla2,hg38,myoDav1,myoLuc2,nomLeu3	conCri1,mesAur1,monDom5,panHod1,rn6,sorAra2	-
ENTPD1	longevity.cfg.tab	347	I/TV	0.000801074605942	pattern2	6	6	0	0	0	0	eptFus1,hetGla2,hg38,myoDav1,myoLuc2,nomLeu3	conCri1,mesAur1,monDom5,panHod1,rn6,sorAra2	-
ABCC4	longevity.cfg.tab	1224	H/Q	0.000801074605942	pattern1	6	6	0	0	0	0	eptFus1,hetGla2,hg38,myoDav1,myoLuc2,nomLeu3	conCri1,mesAur1,monDom5,panHod1,rn6,sorAra2	-
INTS12	longevity.cfg.tab	268	T/AP	0.000800193646235	pattern2	6	6	0	0	0	0	eptFus1,hetGla2,hg38,myoDav1,myoLuc2,nomLeu3	conCri1,mesAur1,monDom5,panHod1,rn6,sorAra2	-
PKN3	longevity.cfg.tab	260	V/AM	0.000796099193009	pattern2	6	6	0	0	0	0	eptFus1,hetGla2,hg38,myoDav1,myoLuc2,nomLeu3	conCri1,mesAur1,monDom5,panHod1,rn6,sorAra2	-
NAV3	longevity.cfg.tab	46	T/ALPR	0.000794907937199	pattern2	6	6	0	0	0	0	eptFus1,hetGla2,hg38,myoDav1,myoLuc2,nomLeu3	conCri1,mesAur1,monDom5,panHod1,rn6,sorAra2	-
EPS8L3	longevity.cfg.tab	359	S/MNRT	0.000794850750311	pattern2	6	6	0	0	0	0	eptFus1,hetGla2,hg38,myoDav1,myoLuc2,nomLeu3	conCri1,mesAur1,monDom5,panHod1,rn6,sorAra2	-
DDX60	longevity.cfg.tab	943	I/EMNRT	0.000794652336527	pattern2	6	6	0	0	0	0	eptFus1,hetGla2,hg38,myoDav1,myoLuc2,nomLeu3	conCri1,mesAur1,monDom5,panHod1,rn6,sorAra2	-
TLR5	longevity.cfg.tab	290	R/ILT	0.000793995066644	pattern2	6	6	0	0	0	0	eptFus1,hetGla2,hg38,myoDav1,myoLuc2,nomLeu3	conCri1,mesAur1,monDom5,panHod1,rn6,sorAra2	-
CDC42BPB	longevity.cfg.tab	997	M/ATV	0.000791576024424	pattern2	6	6	0	0	0	0	eptFus1,hetGla2,hg38,myoDav1,myoLuc2,nomLeu3	conCri1,mesAur1,monDom5,panHod1,rn6,sorAra2	-
EPM2AIP1	longevity.cfg.tab	121	Y/HRS	0.000789811061786	pattern2	6	6	0	0	0	0	eptFus1,hetGla2,hg38,myoDav1,myoLuc2,nomLeu3	conCri1,mesAur1,monDom5,panHod1,rn6,sorAra2	-
ASPM	longevity.cfg.tab	989	D/NST	0.000789811061786	pattern2	6	6	0	0	0	0	eptFus1,hetGla2,hg38,myoDav1,myoLuc2,nomLeu3	conCri1,mesAur1,monDom5,panHod1,rn6,sorAra2	-
TTC21A	longevity.cfg.tab	1142	M/IV	0.000789811061786	pattern2	6	6	0	0	0	0	eptFus1,hetGla2,hg38,myoDav1,myoLuc2,nomLeu3	conCri1,mesAur1,monDom5,panHod1,rn6,sorAra2	-
MROH8	longevity.cfg.tab	49	V/AL	0.000789811061786	pattern2	6	6	0	0	0	0	eptFus1,hetGla2,hg38,myoDav1,myoLuc2,nomLeu3	conCri1,mesAur1,monDom5,panHod1,rn6,sorAra2	-
PPP1R3D	longevity.cfg.tab	256	V/IL	0.000789811061786	pattern2	6	6	0	0	0	0	eptFus1,hetGla2,hg38,myoDav1,myoLuc2,nomLeu3	conCri1,mesAur1,monDom5,panHod1,rn6,sorAra2	-
MDN1	longevity.cfg.tab	2999	V/GILM	0.000789536432861	pattern2	6	6	0	0	0	0	eptFus1,hetGla2,hg38,myoDav1,myoLuc2,nomLeu3	conCri1,mesAur1,monDom5,panHod1,rn6,sorAra2	-
IQCD	longevity.cfg.tab	235	R/CSTV	0.00078915926306	pattern2	6	6	0	0	0	0	eptFus1,hetGla2,hg38,myoDav1,myoLuc2,nomLeu3	conCri1,mesAur1,monDom5,panHod1,rn6,sorAra2	-
LRRN2	longevity.cfg.tab	618	T/AGS	0.000788884832302	pattern2	6	6	0	0	0	0	eptFus1,hetGla2,hg38,myoDav1,myoLuc2,nomLeu3	conCri1,mesAur1,monDom5,panHod1,rn6,sorAra2	-
SLC2A1	longevity.cfg.tab	56	L/PSV	0.000788884832302	pattern2	6	6	0	0	0	0	eptFus1,hetGla2,hg38,myoDav1,myoLuc2,nomLeu3	conCri1,mesAur1,monDom5,panHod1,rn6,sorAra2	-
OR51A7	longevity.cfg.tab	63	A/STV	0.000786654892181	pattern2	6	6	0	0	0	0	eptFus1,hetGla2,hg38,myoDav1,myoLuc2,nomLeu3	conCri1,mesAur1,monDom5,panHod1,rn6,sorAra2	-
HLA-DQA1	longevity.cfg.tab	148	S/HRV	0.000786630864176	pattern2	6	6	0	0	0	0	eptFus1,hetGla2,hg38,myoDav1,myoLuc2,nomLeu3	conCri1,mesAur1,monDom5,panHod1,rn6,sorAra2	-
SERPINB13	longevity.cfg.tab	97	F/LV	0.00078567164095	pattern2	6	6	0	0	0	0	eptFus1,hetGla2,hg38,myoDav1,myoLuc2,nomLeu3	conCri1,mesAur1,monDom5,panHod1,rn6,sorAra2	-
RHAG	longevity.cfg.tab	14	A/STV	0.000785639760766	pattern2	6	6	0	0	0	0	eptFus1,hetGla2,hg38,myoDav1,myoLuc2,nomLeu3	conCri1,mesAur1,monDom5,panHod1,rn6,sorAra2	-
ZNF638	longevity.cfg.tab	1860	T/AMV	0.000785639760766	pattern2	6	6	0	0	0	0	eptFus1,hetGla2,hg38,myoDav1,myoLuc2,nomLeu3	conCri1,mesAur1,monDom5,panHod1,rn6,sorAra2	-
GKN1	longevity.cfg.tab	146	K/PQRT	0.00078528015021	pattern2	6	6	0	0	0	0	eptFus1,hetGla2,hg38,myoDav1,myoLuc2,nomLeu3	conCri1,mesAur1,monDom5,panHod1,rn6,sorAra2	-
TMEM35A	longevity.cfg.tab	147	N/GKS	0.00078528015021	pattern2	6	6	0	0	0	0	eptFus1,hetGla2,hg38,myoDav1,myoLuc2,nomLeu3	conCri1,mesAur1,monDom5,panHod1,rn6,sorAra2	-
FLCN	longevity.cfg.tab	311	V/AGST	0.00078528015021	pattern2	6	6	0	0	0	0	eptFus1,hetGla2,hg38,myoDav1,myoLuc2,nomLeu3	conCri1,mesAur1,monDom5,panHod1,rn6,sorAra2	-
CASP10	longevity.cfg.tab	369	A/EKPQS	0.000785116194846	pattern2	6	6	0	0	0	0	eptFus1,hetGla2,hg38,myoDav1,myoLuc2,nomLeu3	conCri1,mesAur1,monDom5,panHod1,rn6,sorAra2	-
CXCL16	longevity.cfg.tab	124	Y/HQ	0.000785106892823	pattern2	6	6	0	0	0	0	eptFus1,hetGla2,hg38,myoDav1,myoLuc2,nomLeu3	conCri1,mesAur1,monDom5,panHod1,rn6,sorAra2	-
F3	longevity.cfg.tab	279	A/GNRSV	0.000784448485594	pattern2	6	6	0	0	0	0	eptFus1,hetGla2,hg38,myoDav1,myoLuc2,nomLeu3	conCri1,mesAur1,monDom5,panHod1,rn6,sorAra2	-
ESCO1	longevity.cfg.tab	440	T/ILMS	0.000784391297988	pattern2	6	6	0	0	0	0	eptFus1,hetGla2,hg38,myoDav1,myoLuc2,nomLeu3	conCri1,mesAur1,monDom5,panHod1,rn6,sorAra2	-
SPARCL1	longevity.cfg.tab	478	M/ARTV	0.000784391297988	pattern2	6	6	0	0	0	0	eptFus1,hetGla2,hg38,myoDav1,myoLuc2,nomLeu3	conCri1,mesAur1,monDom5,panHod1,rn6,sorAra2	-
ALDH3B1	longevity.cfg.tab	68	G/ANS	0.000782954417029	pattern2	6	6	0	0	0	0	eptFus1,hetGla2,hg38,myoDav1,myoLuc2,nomLeu3	conCri1,mesAur1,monDom5,panHod1,rn6,sorAra2	-
SVOPL	longevity.cfg.tab	28	P/ST	0.00078290784038	pattern2	6	6	0	0	0	0	eptFus1,hetGla2,hg38,myoDav1,myoLuc2,nomLeu3	conCri1,mesAur1,monDom5,panHod1,rn6,sorAra2	-
IL23R	longevity.cfg.tab	198	A/STV	0.000782762987083	pattern2	6	6	0	0	0	0	eptFus1,hetGla2,hg38,myoDav1,myoLuc2,nomLeu3	conCri1,mesAur1,monDom5,panHod1,rn6,sorAra2	-
POT1	longevity.cfg.tab	303	D/EGKN	0.000782705799384	pattern2	6	6	0	0	0	0	eptFus1,hetGla2,hg38,myoDav1,myoLuc2,nomLeu3	conCri1,mesAur1,monDom5,panHod1,rn6,sorAra2	-
SH2B3	longevity.cfg.tab	311	S/GHRT	0.000781514520268	pattern2	6	6	0	0	0	0	eptFus1,hetGla2,hg38,myoDav1,myoLuc2,nomLeu3	conCri1,mesAur1,monDom5,panHod1,rn6,sorAra2	-
HEATR4	longevity.cfg.tab	156	V/ADEGI	0.000781457332516	pattern2	6	6	0	0	0	0	eptFus1,hetGla2,hg38,myoDav1,myoLuc2,nomLeu3	conCri1,mesAur1,monDom5,panHod1,rn6,sorAra2	-
TSPAN8	longevity.cfg.tab	235	N/AKS	0.000779096546129	pattern2	6	6	0	0	0	0	eptFus1,hetGla2,hg38,myoDav1,myoLuc2,nomLeu3	conCri1,mesAur1,monDom5,panHod1,rn6,sorAra2	-
ADGRG5	longevity.cfg.tab	95	R/HKLNQ	0.000775182469419	pattern2	6	6	0	0	0	0	eptFus1,hetGla2,hg38,myoDav1,myoLuc2,nomLeu3	conCri1,mesAur1,monDom5,panHod1,rn6,sorAra2	-
PLEK2	longevity.cfg.tab	117	R/K	0.000771492291302	pattern1	6	6	0	0	0	0	eptFus1,hetGla2,hg38,myoDav1,myoLuc2,nomLeu3	conCri1,mesAur1,monDom5,panHod1,rn6,sorAra2	-
TRIM42	longevity.cfg.tab	701	H/R	0.000771492291302	pattern1	6	6	0	0	0	0	eptFus1,hetGla2,hg38,myoDav1,myoLuc2,nomLeu3	conCri1,mesAur1,monDom5,panHod1,rn6,sorAra2	-
CERS6	longevity.cfg.tab	331	R/K	0.000771492291302	pattern1	6	6	0	0	0	0	eptFus1,hetGla2,hg38,myoDav1,myoLuc2,nomLeu3	conCri1,mesAur1,monDom5,panHod1,rn6,sorAra2	-
GPI	longevity.cfg.tab	383	L/M	0.000771492291302	pattern1	6	6	0	0	0	0	eptFus1,hetGla2,hg38,myoDav1,myoLuc2,nomLeu3	conCri1,mesAur1,monDom5,panHod1,rn6,sorAra2	-
FAT1	longevity.cfg.tab	74	V/I	0.000771492291302	pattern1	6	6	0	0	0	0	eptFus1,hetGla2,hg38,myoDav1,myoLuc2,nomLeu3	conCri1,mesAur1,monDom5,panHod1,rn6,sorAra2	-
ABCA6	longevity.cfg.tab	569	I/AFMT	0.000771053774607	pattern2	6	6	0	0	0	0	eptFus1,hetGla2,hg38,myoDav1,myoLuc2,nomLeu3	conCri1,mesAur1,monDom5,panHod1,rn6,sorAra2	-
RMDN3	longevity.cfg.tab	319	D/AE	0.000770707194911	pattern2	6	6	0	0	0	0	eptFus1,hetGla2,hg38,myoDav1,myoLuc2,nomLeu3	conCri1,mesAur1,monDom5,panHod1,rn6,sorAra2	-
NRDE2	longevity.cfg.tab	720	M/LT	0.000770669052576	pattern2	6	6	0	0	0	0	eptFus1,hetGla2,hg38,myoDav1,myoLuc2,nomLeu3	conCri1,mesAur1,monDom5,panHod1,rn6,sorAra2	-
SLC16A10	longevity.cfg.tab	456	V/I	0.000770669052576	pattern1	6	6	0	0	0	0	eptFus1,hetGla2,hg38,myoDav1,myoLuc2,nomLeu3	conCri1,mesAur1,monDom5,panHod1,rn6,sorAra2	-
LNX1	longevity.cfg.tab	351	W/R	0.000770669052576	pattern1	6	6	0	0	0	0	eptFus1,hetGla2,hg38,myoDav1,myoLuc2,nomLeu3	conCri1,mesAur1,monDom5,panHod1,rn6,sorAra2	-
ORC2	longevity.cfg.tab	477	T/IV	0.000770669052576	pattern2	6	6	0	0	0	0	eptFus1,hetGla2,hg38,myoDav1,myoLuc2,nomLeu3	conCri1,mesAur1,monDom5,panHod1,rn6,sorAra2	-
LRP10	longevity.cfg.tab	588	L/PST	0.000770361144167	pattern2	6	6	0	0	0	0	eptFus1,hetGla2,hg38,myoDav1,myoLuc2,nomLeu3	conCri1,mesAur1,monDom5,panHod1,rn6,sorAra2	-
FRMPD1	longevity.cfg.tab	681	T/AMP	0.000770297688843	pattern2	6	6	0	0	0	0	eptFus1,hetGla2,hg38,myoDav1,myoLuc2,nomLeu3	conCri1,mesAur1,monDom5,panHod1,rn6,sorAra2	-
MORC4	longevity.cfg.tab	757	H/LR	0.000770297688843	pattern2	6	6	0	0	0	0	eptFus1,hetGla2,hg38,myoDav1,myoLuc2,nomLeu3	conCri1,mesAur1,monDom5,panHod1,rn6,sorAra2	-
ALKBH3	longevity.cfg.tab	46	H/LPQ	0.000770297688843	pattern2	6	6	0	0	0	0	eptFus1,hetGla2,hg38,myoDav1,myoLuc2,nomLeu3	conCri1,mesAur1,monDom5,panHod1,rn6,sorAra2	-
GPANK1	longevity.cfg.tab	75	M/ET	0.000770297688843	pattern2	6	6	0	0	0	0	eptFus1,hetGla2,hg38,myoDav1,myoLuc2,nomLeu3	conCri1,mesAur1,monDom5,panHod1,rn6,sorAra2	-
THEG	longevity.cfg.tab	103	R/HQW	0.000767413810632	pattern2	6	6	0	0	0	0	eptFus1,hetGla2,hg38,myoDav1,myoLuc2,nomLeu3	conCri1,mesAur1,monDom5,panHod1,rn6,sorAra2	-
CNTNAP4	longevity.cfg.tab	1172	L/FV	0.000765888414363	pattern2	6	6	0	0	0	0	eptFus1,hetGla2,hg38,myoDav1,myoLuc2,nomLeu3	conCri1,mesAur1,monDom5,panHod1,rn6,sorAra2	-
RGS13	longevity.cfg.tab	107	T/AN	0.000765888414363	pattern2	6	6	0	0	0	0	eptFus1,hetGla2,hg38,myoDav1,myoLuc2,nomLeu3	conCri1,mesAur1,monDom5,panHod1,rn6,sorAra2	-
ESPL1	longevity.cfg.tab	1274	T/AS	0.000765826013252	pattern2	6	6	0	0	0	0	eptFus1,hetGla2,hg38,myoDav1,myoLuc2,nomLeu3	conCri1,mesAur1,monDom5,panHod1,rn6,sorAra2	-
DDX60	longevity.cfg.tab	138	Y/CE	0.000765826013252	pattern2	6	6	0	0	0	0	eptFus1,hetGla2,hg38,myoDav1,myoLuc2,nomLeu3	conCri1,mesAur1,monDom5,panHod1,rn6,sorAra2	-
ARHGAP4	longevity.cfg.tab	771	P/LQ	0.000765826013252	pattern2	6	6	0	0	0	0	eptFus1,hetGla2,hg38,myoDav1,myoLuc2,nomLeu3	conCri1,mesAur1,monDom5,panHod1,rn6,sorAra2	-
OSMR	longevity.cfg.tab	756	V/AI	0.000765826013252	pattern2	6	6	0	0	0	0	eptFus1,hetGla2,hg38,myoDav1,myoLuc2,nomLeu3	conCri1,mesAur1,monDom5,panHod1,rn6,sorAra2	-
MGAM	longevity.cfg.tab	916	H/KQ	0.000765826013252	pattern2	6	6	0	0	0	0	eptFus1,hetGla2,hg38,myoDav1,myoLuc2,nomLeu3	conCri1,mesAur1,monDom5,panHod1,rn6,sorAra2	-
ADGRF3	longevity.cfg.tab	267	A/ITV	0.000763180380684	pattern2	6	6	0	0	0	0	eptFus1,hetGla2,hg38,myoDav1,myoLuc2,nomLeu3	conCri1,mesAur1,monDom5,panHod1,rn6,sorAra2	-
MS4A13	longevity.cfg.tab	37	T/AFPS	0.000760699015882	pattern2	6	6	0	0	0	0	eptFus1,hetGla2,hg38,myoDav1,myoLuc2,nomLeu3	conCri1,mesAur1,monDom5,panHod1,rn6,sorAra2	-
ACAN	longevity.cfg.tab	2082	T/AMV	0.000759638904335	pattern2	6	6	0	0	0	0	eptFus1,hetGla2,hg38,myoDav1,myoLuc2,nomLeu3	conCri1,mesAur1,monDom5,panHod1,rn6,sorAra2	-
TNS1	longevity.cfg.tab	425	S/AP	0.000759638904335	pattern2	6	6	0	0	0	0	eptFus1,hetGla2,hg38,myoDav1,myoLuc2,nomLeu3	conCri1,mesAur1,monDom5,panHod1,rn6,sorAra2	-
SLC13A4	longevity.cfg.tab	446	L/MPQR	0.000759575447912	pattern2	6	6	0	0	0	0	eptFus1,hetGla2,hg38,myoDav1,myoLuc2,nomLeu3	conCri1,mesAur1,monDom5,panHod1,rn6,sorAra2	-
SLF2	longevity.cfg.tab	659	V/ALT	0.000759575447912	pattern2	6	6	0	0	0	0	eptFus1,hetGla2,hg38,myoDav1,myoLuc2,nomLeu3	conCri1,mesAur1,monDom5,panHod1,rn6,sorAra2	-
PCDHGA4	longevity.cfg.tab	55	E/DGKY	0.000759575447912	pattern2	6	6	0	0	0	0	eptFus1,hetGla2,hg38,myoDav1,myoLuc2,nomLeu3	conCri1,mesAur1,monDom5,panHod1,rn6,sorAra2	-
RPUSD2	longevity.cfg.tab	435	S/ACPT	0.000759575447912	pattern2	6	6	0	0	0	0	eptFus1,hetGla2,hg38,myoDav1,myoLuc2,nomLeu3	conCri1,mesAur1,monDom5,panHod1,rn6,sorAra2	-
NBEAL1	longevity.cfg.tab	1322	N/ADHY	0.000759575447912	pattern2	6	6	0	0	0	0	eptFus1,hetGla2,hg38,myoDav1,myoLuc2,nomLeu3	conCri1,mesAur1,monDom5,panHod1,rn6,sorAra2	-
SKAP2	longevity.cfg.tab	251	S/KLNR	0.000759575447912	pattern2	6	6	0	0	0	0	eptFus1,hetGla2,hg38,myoDav1,myoLuc2,nomLeu3	conCri1,mesAur1,monDom5,panHod1,rn6,sorAra2	-
CD101	longevity.cfg.tab	605	F/IRST	0.000759575447912	pattern2	6	6	0	0	0	0	eptFus1,hetGla2,hg38,myoDav1,myoLuc2,nomLeu3	conCri1,mesAur1,monDom5,panHod1,rn6,sorAra2	-
ANKRD31	longevity.cfg.tab	1530	F/LST	0.000759130899814	pattern2	6	6	0	0	0	0	eptFus1,hetGla2,hg38,myoDav1,myoLuc2,nomLeu3	conCri1,mesAur1,monDom5,panHod1,rn6,sorAra2	-
PSAP	longevity.cfg.tab	75	M/FIL	0.000758545178648	pattern2	6	6	0	0	0	0	eptFus1,hetGla2,hg38,myoDav1,myoLuc2,nomLeu3	conCri1,mesAur1,monDom5,panHod1,rn6,sorAra2	-
STAT4	longevity.cfg.tab	487	P/ST	0.000758545178648	pattern2	6	6	0	0	0	0	eptFus1,hetGla2,hg38,myoDav1,myoLuc2,nomLeu3	conCri1,mesAur1,monDom5,panHod1,rn6,sorAra2	-
PLXNC1	longevity.cfg.tab	465	T/AMR	0.000758545178648	pattern2	6	6	0	0	0	0	eptFus1,hetGla2,hg38,myoDav1,myoLuc2,nomLeu3	conCri1,mesAur1,monDom5,panHod1,rn6,sorAra2	-
ADAM32	longevity.cfg.tab	563	Q/KPR	0.000757014076444	pattern2	6	6	0	0	0	0	eptFus1,hetGla2,hg38,myoDav1,myoLuc2,nomLeu3	conCri1,mesAur1,monDom5,panHod1,rn6,sorAra2	-
GPR18	longevity.cfg.tab	14	S/DGNR	0.000754186984776	pattern2	6	6	0	0	0	0	eptFus1,hetGla2,hg38,myoDav1,myoLuc2,nomLeu3	conCri1,mesAur1,monDom5,panHod1,rn6,sorAra2	-
TICAM2	longevity.cfg.tab	215	K/ER	0.000753936958078	pattern2	6	6	0	0	0	0	eptFus1,hetGla2,hg38,myoDav1,myoLuc2,nomLeu3	conCri1,mesAur1,monDom5,panHod1,rn6,sorAra2	-
PPP4R1	longevity.cfg.tab	446	L/PVY	0.000753873501121	pattern2	6	6	0	0	0	0	eptFus1,hetGla2,hg38,myoDav1,myoLuc2,nomLeu3	conCri1,mesAur1,monDom5,panHod1,rn6,sorAra2	-
VWA5B1	longevity.cfg.tab	1067	H/GQR	0.000752890174626	pattern2	6	6	0	0	0	0	eptFus1,hetGla2,hg38,myoDav1,myoLuc2,nomLeu3	conCri1,mesAur1,monDom5,panHod1,rn6,sorAra2	-
UTRN	longevity.cfg.tab	785	H/CNQR	0.000752562115821	pattern2	6	6	0	0	0	0	eptFus1,hetGla2,hg38,myoDav1,myoLuc2,nomLeu3	conCri1,mesAur1,monDom5,panHod1,rn6,sorAra2	-
TERB1	longevity.cfg.tab	51	V/IL	0.000752562115821	pattern2	6	6	0	0	0	0	eptFus1,hetGla2,hg38,myoDav1,myoLuc2,nomLeu3	conCri1,mesAur1,monDom5,panHod1,rn6,sorAra2	-
CCDC184	longevity.cfg.tab	115	Q/AEGHR	0.000752498658798	pattern2	6	6	0	0	0	0	eptFus1,hetGla2,hg38,myoDav1,myoLuc2,nomLeu3	conCri1,mesAur1,monDom5,panHod1,rn6,sorAra2	-
RPGR	longevity.cfg.tab	536	A/GPSTV	0.000752498658798	pattern2	6	6	0	0	0	0	eptFus1,hetGla2,hg38,myoDav1,myoLuc2,nomLeu3	conCri1,mesAur1,monDom5,panHod1,rn6,sorAra2	-
HPS6	longevity.cfg.tab	236	Y/HQ	0.000752340291898	pattern2	6	6	0	0	0	0	eptFus1,hetGla2,hg38,myoDav1,myoLuc2,nomLeu3	conCri1,mesAur1,monDom5,panHod1,rn6,sorAra2	-
P2RX1	longevity.cfg.tab	119	H/N	0.000752340291898	pattern1	6	6	0	0	0	0	eptFus1,hetGla2,hg38,myoDav1,myoLuc2,nomLeu3	conCri1,mesAur1,monDom5,panHod1,rn6,sorAra2	-
PTPN4	longevity.cfg.tab	847	V/I	0.000752340291898	pattern1	6	6	0	0	0	0	eptFus1,hetGla2,hg38,myoDav1,myoLuc2,nomLeu3	conCri1,mesAur1,monDom5,panHod1,rn6,sorAra2	-
MYOM1	longevity.cfg.tab	992	E/D	0.000752340291898	pattern1	6	6	0	0	0	0	eptFus1,hetGla2,hg38,myoDav1,myoLuc2,nomLeu3	conCri1,mesAur1,monDom5,panHod1,rn6,sorAra2	-
SETX	longevity.cfg.tab	1829	I/ALMV	0.000752036108002	pattern2	6	6	0	0	0	0	eptFus1,hetGla2,hg38,myoDav1,myoLuc2,nomLeu3	conCri1,mesAur1,monDom5,panHod1,rn6,sorAra2	-
MCCC1	longevity.cfg.tab	666	K/R	0.000751852167422	pattern1	6	6	0	0	0	0	eptFus1,hetGla2,hg38,myoDav1,myoLuc2,nomLeu3	conCri1,mesAur1,monDom5,panHod1,rn6,sorAra2	-
SERPINA10	longevity.cfg.tab	106	L/FSVW	0.000750361051307	pattern2	6	6	0	0	0	0	eptFus1,hetGla2,hg38,myoDav1,myoLuc2,nomLeu3	conCri1,mesAur1,monDom5,panHod1,rn6,sorAra2	-
TARS2	longevity.cfg.tab	15	Q/GHPR	0.000749639941035	pattern2	6	6	0	0	0	0	eptFus1,hetGla2,hg38,myoDav1,myoLuc2,nomLeu3	conCri1,mesAur1,monDom5,panHod1,rn6,sorAra2	-
P3H3	longevity.cfg.tab	431	H/DQS	0.000748656608244	pattern2	6	6	0	0	0	0	eptFus1,hetGla2,hg38,myoDav1,myoLuc2,nomLeu3	conCri1,mesAur1,monDom5,panHod1,rn6,sorAra2	-
TMEM156	longevity.cfg.tab	63	V/AEIP	0.000748656608244	pattern2	6	6	0	0	0	0	eptFus1,hetGla2,hg38,myoDav1,myoLuc2,nomLeu3	conCri1,mesAur1,monDom5,panHod1,rn6,sorAra2	-
HYAL1	longevity.cfg.tab	223	G/DNS	0.000748656608244	pattern2	6	6	0	0	0	0	eptFus1,hetGla2,hg38,myoDav1,myoLuc2,nomLeu3	conCri1,mesAur1,monDom5,panHod1,rn6,sorAra2	-
CFAP54	longevity.cfg.tab	460	M/IKL	0.000748656608244	pattern2	6	6	0	0	0	0	eptFus1,hetGla2,hg38,myoDav1,myoLuc2,nomLeu3	conCri1,mesAur1,monDom5,panHod1,rn6,sorAra2	-
LAG3	longevity.cfg.tab	4	Q/LRW	0.000748656608244	pattern2	6	6	0	0	0	0	eptFus1,hetGla2,hg38,myoDav1,myoLuc2,nomLeu3	conCri1,mesAur1,monDom5,panHod1,rn6,sorAra2	-
LNPEP	longevity.cfg.tab	319	I/KTV	0.000748656608244	pattern2	6	6	0	0	0	0	eptFus1,hetGla2,hg38,myoDav1,myoLuc2,nomLeu3	conCri1,mesAur1,monDom5,panHod1,rn6,sorAra2	-
PTGER4	longevity.cfg.tab	304	E/DV	0.000748493556742	pattern2	6	6	0	0	0	0	eptFus1,hetGla2,hg38,myoDav1,myoLuc2,nomLeu3	conCri1,mesAur1,monDom5,panHod1,rn6,sorAra2	-
PCDHGA2	longevity.cfg.tab	428	N/GST	0.000748328547639	pattern2	6	6	0	0	0	0	eptFus1,hetGla2,hg38,myoDav1,myoLuc2,nomLeu3	conCri1,mesAur1,monDom5,panHod1,rn6,sorAra2	-
NF1	longevity.cfg.tab	2509	T/ANPS	0.000748328547639	pattern2	6	6	0	0	0	0	eptFus1,hetGla2,hg38,myoDav1,myoLuc2,nomLeu3	conCri1,mesAur1,monDom5,panHod1,rn6,sorAra2	-
SLC24A1	longevity.cfg.tab	72	M/ITV	0.000748328547639	pattern2	6	6	0	0	0	0	eptFus1,hetGla2,hg38,myoDav1,myoLuc2,nomLeu3	conCri1,mesAur1,monDom5,panHod1,rn6,sorAra2	-
TLR9	longevity.cfg.tab	380	E/KNQR	0.000748265090316	pattern2	6	6	0	0	0	0	eptFus1,hetGla2,hg38,myoDav1,myoLuc2,nomLeu3	conCri1,mesAur1,monDom5,panHod1,rn6,sorAra2	-
RNF175	longevity.cfg.tab	42	K/AEQRT	0.000748265090316	pattern2	6	6	0	0	0	0	eptFus1,hetGla2,hg38,myoDav1,myoLuc2,nomLeu3	conCri1,mesAur1,monDom5,panHod1,rn6,sorAra2	-
MICOS10	longevity.cfg.tab	134	L/FHPS	0.000748265090316	pattern2	6	6	0	0	0	0	eptFus1,hetGla2,hg38,myoDav1,myoLuc2,nomLeu3	conCri1,mesAur1,monDom5,panHod1,rn6,sorAra2	-
SCTR	longevity.cfg.tab	434	C/FHPW	0.000748265090316	pattern2	6	6	0	0	0	0	eptFus1,hetGla2,hg38,myoDav1,myoLuc2,nomLeu3	conCri1,mesAur1,monDom5,panHod1,rn6,sorAra2	-
CDON	longevity.cfg.tab	466	G/DS	0.000747409775955	pattern2	6	6	0	0	0	0	eptFus1,hetGla2,hg38,myoDav1,myoLuc2,nomLeu3	conCri1,mesAur1,monDom5,panHod1,rn6,sorAra2	-
GOLIM4	longevity.cfg.tab	533	A/DGPST	0.000746098378961	pattern2	6	6	0	0	0	0	eptFus1,hetGla2,hg38,myoDav1,myoLuc2,nomLeu3	conCri1,mesAur1,monDom5,panHod1,rn6,sorAra2	-
TUBAL3	longevity.cfg.tab	42	Q/AHLP	0.000746034921504	pattern2	6	6	0	0	0	0	eptFus1,hetGla2,hg38,myoDav1,myoLuc2,nomLeu3	conCri1,mesAur1,monDom5,panHod1,rn6,sorAra2	-
GPRIN3	longevity.cfg.tab	194	I/MRSV	0.000746034921504	pattern2	6	6	0	0	0	0	eptFus1,hetGla2,hg38,myoDav1,myoLuc2,nomLeu3	conCri1,mesAur1,monDom5,panHod1,rn6,sorAra2	-
IL9	longevity.cfg.tab	100	N/DIKSY	0.000746034921504	pattern2	6	6	0	0	0	0	eptFus1,hetGla2,hg38,myoDav1,myoLuc2,nomLeu3	conCri1,mesAur1,monDom5,panHod1,rn6,sorAra2	-
OFD1	longevity.cfg.tab	673	H/CLQY	0.000746034921504	pattern2	6	6	0	0	0	0	eptFus1,hetGla2,hg38,myoDav1,myoLuc2,nomLeu3	conCri1,mesAur1,monDom5,panHod1,rn6,sorAra2	-
SETD2	longevity.cfg.tab	765	M/IKV	0.000745443103724	pattern2	6	6	0	0	0	0	eptFus1,hetGla2,hg38,myoDav1,myoLuc2,nomLeu3	conCri1,mesAur1,monDom5,panHod1,rn6,sorAra2	-
GPR160	longevity.cfg.tab	179	I/AETV	0.000745443103724	pattern2	6	6	0	0	0	0	eptFus1,hetGla2,hg38,myoDav1,myoLuc2,nomLeu3	conCri1,mesAur1,monDom5,panHod1,rn6,sorAra2	-
TTC21A	longevity.cfg.tab	264	M/LRTV	0.000745443103724	pattern2	6	6	0	0	0	0	eptFus1,hetGla2,hg38,myoDav1,myoLuc2,nomLeu3	conCri1,mesAur1,monDom5,panHod1,rn6,sorAra2	-
FOXM1	longevity.cfg.tab	588	L/IQRV	0.000745443103724	pattern2	6	6	0	0	0	0	eptFus1,hetGla2,hg38,myoDav1,myoLuc2,nomLeu3	conCri1,mesAur1,monDom5,panHod1,rn6,sorAra2	-
DCLRE1B	longevity.cfg.tab	421	V/AGMQ	0.000745051584515	pattern2	6	6	0	0	0	0	eptFus1,hetGla2,hg38,myoDav1,myoLuc2,nomLeu3	conCri1,mesAur1,monDom5,panHod1,rn6,sorAra2	-
PEAK1	longevity.cfg.tab	386	Y/DFLNST	0.000745051584515	pattern2	6	6	0	0	0	0	eptFus1,hetGla2,hg38,myoDav1,myoLuc2,nomLeu3	conCri1,mesAur1,monDom5,panHod1,rn6,sorAra2	-
WWC2	longevity.cfg.tab	925	L/APV	0.000745051584515	pattern2	6	6	0	0	0	0	eptFus1,hetGla2,hg38,myoDav1,myoLuc2,nomLeu3	conCri1,mesAur1,monDom5,panHod1,rn6,sorAra2	-
MBD4	longevity.cfg.tab	289	I/ANPV	0.000745051584515	pattern2	6	6	0	0	0	0	eptFus1,hetGla2,hg38,myoDav1,myoLuc2,nomLeu3	conCri1,mesAur1,monDom5,panHod1,rn6,sorAra2	-
CASP8AP2	longevity.cfg.tab	792	T/AGIPRS	0.000744786980231	pattern2	6	6	0	0	0	0	eptFus1,hetGla2,hg38,myoDav1,myoLuc2,nomLeu3	conCri1,mesAur1,monDom5,panHod1,rn6,sorAra2	-
ZNF518B	longevity.cfg.tab	560	I/ACLRTV	0.000744723522711	pattern2	6	6	0	0	0	0	eptFus1,hetGla2,hg38,myoDav1,myoLuc2,nomLeu3	conCri1,mesAur1,monDom5,panHod1,rn6,sorAra2	-
KIAA0586	longevity.cfg.tab	1420	N/AKPS	0.000744723522711	pattern2	6	6	0	0	0	0	eptFus1,hetGla2,hg38,myoDav1,myoLuc2,nomLeu3	conCri1,mesAur1,monDom5,panHod1,rn6,sorAra2	-
ARHGAP22	longevity.cfg.tab	513	P/ACGQS	0.000744723522711	pattern2	6	6	0	0	0	0	eptFus1,hetGla2,hg38,myoDav1,myoLuc2,nomLeu3	conCri1,mesAur1,monDom5,panHod1,rn6,sorAra2	-
RAB11FIP1	longevity.cfg.tab	1111	S/GNPR	0.000744723522711	pattern2	6	6	0	0	0	0	eptFus1,hetGla2,hg38,myoDav1,myoLuc2,nomLeu3	conCri1,mesAur1,monDom5,panHod1,rn6,sorAra2	-
TROAP	longevity.cfg.tab	62	V/AHIQRT	0.000744723522711	pattern2	6	6	0	0	0	0	eptFus1,hetGla2,hg38,myoDav1,myoLuc2,nomLeu3	conCri1,mesAur1,monDom5,panHod1,rn6,sorAra2	-
DDX60	longevity.cfg.tab	1105	S/CDGHY	0.000744660065188	pattern2	6	6	0	0	0	0	eptFus1,hetGla2,hg38,myoDav1,myoLuc2,nomLeu3	conCri1,mesAur1,monDom5,panHod1,rn6,sorAra2	-
HADHB	longevity.cfg.tab	216	L/AEMT	0.000744660065188	pattern2	6	6	0	0	0	0	eptFus1,hetGla2,hg38,myoDav1,myoLuc2,nomLeu3	conCri1,mesAur1,monDom5,panHod1,rn6,sorAra2	-
GOLGA3	longevity.cfg.tab	1069	A/ST	0.000743243904919	pattern2	6	6	0	0	0	0	eptFus1,hetGla2,hg38,myoDav1,myoLuc2,nomLeu3	conCri1,mesAur1,monDom5,panHod1,rn6,sorAra2	-
SETD6	longevity.cfg.tab	367	T/AIS	0.000741539502296	pattern2	6	6	0	0	0	0	eptFus1,hetGla2,hg38,myoDav1,myoLuc2,nomLeu3	conCri1,mesAur1,monDom5,panHod1,rn6,sorAra2	-
OBSCN	longevity.cfg.tab	4029	A/DEMQV	0.00074075127608	pattern2	6	6	0	0	0	0	eptFus1,hetGla2,hg38,myoDav1,myoLuc2,nomLeu3	conCri1,mesAur1,monDom5,panHod1,rn6,sorAra2	-
ARHGEF5	longevity.cfg.tab	584	G/KTW	0.00074075127608	pattern2	6	6	0	0	0	0	eptFus1,hetGla2,hg38,myoDav1,myoLuc2,nomLeu3	conCri1,mesAur1,monDom5,panHod1,rn6,sorAra2	-
APC2	longevity.cfg.tab	1781	P/ACNS	0.00074075127608	pattern2	6	6	0	0	0	0	eptFus1,hetGla2,hg38,myoDav1,myoLuc2,nomLeu3	conCri1,mesAur1,monDom5,panHod1,rn6,sorAra2	-
PECR	longevity.cfg.tab	223	S/AFHY	0.000740085465845	pattern2	6	6	0	0	0	0	eptFus1,hetGla2,hg38,myoDav1,myoLuc2,nomLeu3	conCri1,mesAur1,monDom5,panHod1,rn6,sorAra2	-
IZUMO4	longevity.cfg.tab	175	N/EKQTV	0.000733200085334	pattern2	6	6	0	0	0	0	eptFus1,hetGla2,hg38,myoDav1,myoLuc2,nomLeu3	conCri1,mesAur1,monDom5,panHod1,rn6,sorAra2	-
CLRN1	longevity.cfg.tab	149	N/HY	0.000732685610258	pattern2	6	6	0	0	0	0	eptFus1,hetGla2,hg38,myoDav1,myoLuc2,nomLeu3	conCri1,mesAur1,monDom5,panHod1,rn6,sorAra2	-
CFAP54	longevity.cfg.tab	2914	V/AGKT	0.000732594285914	pattern2	6	6	0	0	0	0	eptFus1,hetGla2,hg38,myoDav1,myoLuc2,nomLeu3	conCri1,mesAur1,monDom5,panHod1,rn6,sorAra2	-
DNHD1	longevity.cfg.tab	1008	I/AQV	0.000732478976365	pattern2	6	6	0	0	0	0	eptFus1,hetGla2,hg38,myoDav1,myoLuc2,nomLeu3	conCri1,mesAur1,monDom5,panHod1,rn6,sorAra2	-
CXCR4	longevity.cfg.tab	179	N/DEGS	0.000731180902257	pattern2	6	6	0	0	0	0	eptFus1,hetGla2,hg38,myoDav1,myoLuc2,nomLeu3	conCri1,mesAur1,monDom5,panHod1,rn6,sorAra2	-
MAN2A2	longevity.cfg.tab	996	S/GHNPR	0.000727962434095	pattern2	6	6	0	0	0	0	eptFus1,hetGla2,hg38,myoDav1,myoLuc2,nomLeu3	conCri1,mesAur1,monDom5,panHod1,rn6,sorAra2	-
IQGAP2	longevity.cfg.tab	649	G/DHN	0.000725319384463	pattern2	6	6	0	0	0	0	eptFus1,hetGla2,hg38,myoDav1,myoLuc2,nomLeu3	conCri1,mesAur1,monDom5,panHod1,rn6,sorAra2	-
ANKDD1A	longevity.cfg.tab	237	P/ALT	0.000720282829648	pattern2	6	6	0	0	0	0	eptFus1,hetGla2,hg38,myoDav1,myoLuc2,nomLeu3	conCri1,mesAur1,monDom5,panHod1,rn6,sorAra2	-
AVL9	longevity.cfg.tab	341	P/AHST	0.000720220416627	pattern2	6	6	0	0	0	0	eptFus1,hetGla2,hg38,myoDav1,myoLuc2,nomLeu3	conCri1,mesAur1,monDom5,panHod1,rn6,sorAra2	-
ATG2B	longevity.cfg.tab	1629	D/AE	0.000720220416627	pattern2	6	6	0	0	0	0	eptFus1,hetGla2,hg38,myoDav1,myoLuc2,nomLeu3	conCri1,mesAur1,monDom5,panHod1,rn6,sorAra2	-
COL14A1	longevity.cfg.tab	720	A/PV	0.000720220416627	pattern2	6	6	0	0	0	0	eptFus1,hetGla2,hg38,myoDav1,myoLuc2,nomLeu3	conCri1,mesAur1,monDom5,panHod1,rn6,sorAra2	-
SELENOI	longevity.cfg.tab	324	V/IL	0.000720220416627	pattern2	6	6	0	0	0	0	eptFus1,hetGla2,hg38,myoDav1,myoLuc2,nomLeu3	conCri1,mesAur1,monDom5,panHod1,rn6,sorAra2	-
NAALADL2	longevity.cfg.tab	362	V/AHIL	0.000720220416627	pattern2	6	6	0	0	0	0	eptFus1,hetGla2,hg38,myoDav1,myoLuc2,nomLeu3	conCri1,mesAur1,monDom5,panHod1,rn6,sorAra2	-
OR4E2	longevity.cfg.tab	295	S/NT	0.000720220416627	pattern2	6	6	0	0	0	0	eptFus1,hetGla2,hg38,myoDav1,myoLuc2,nomLeu3	conCri1,mesAur1,monDom5,panHod1,rn6,sorAra2	-
KIF11	longevity.cfg.tab	532	I/MSV	0.000720220416627	pattern2	6	6	0	0	0	0	eptFus1,hetGla2,hg38,myoDav1,myoLuc2,nomLeu3	conCri1,mesAur1,monDom5,panHod1,rn6,sorAra2	-
CCDC50	longevity.cfg.tab	227	S/CPRT	0.000719536412774	pattern2	6	6	0	0	0	0	eptFus1,hetGla2,hg38,myoDav1,myoLuc2,nomLeu3	conCri1,mesAur1,monDom5,panHod1,rn6,sorAra2	-
ARHGAP32	longevity.cfg.tab	1354	D/AGHS	0.000718367485225	pattern2	6	6	0	0	0	0	eptFus1,hetGla2,hg38,myoDav1,myoLuc2,nomLeu3	conCri1,mesAur1,monDom5,panHod1,rn6,sorAra2	-
ATRX	longevity.cfg.tab	1093	C/EFS	0.000718367485225	pattern2	6	6	0	0	0	0	eptFus1,hetGla2,hg38,myoDav1,myoLuc2,nomLeu3	conCri1,mesAur1,monDom5,panHod1,rn6,sorAra2	-
ZNF646	longevity.cfg.tab	449	H/PQRS	0.000718311125309	pattern2	6	6	0	0	0	0	eptFus1,hetGla2,hg38,myoDav1,myoLuc2,nomLeu3	conCri1,mesAur1,monDom5,panHod1,rn6,sorAra2	-
NMNAT3	longevity.cfg.tab	169	R/EKQW	0.000718311125309	pattern2	6	6	0	0	0	0	eptFus1,hetGla2,hg38,myoDav1,myoLuc2,nomLeu3	conCri1,mesAur1,monDom5,panHod1,rn6,sorAra2	-
ME1	longevity.cfg.tab	249	V/AILR	0.00071774143762	pattern2	6	6	0	0	0	0	eptFus1,hetGla2,hg38,myoDav1,myoLuc2,nomLeu3	conCri1,mesAur1,monDom5,panHod1,rn6,sorAra2	-
PRTG	longevity.cfg.tab	41	V/IM	0.000717632027139	pattern2	6	6	0	0	0	0	eptFus1,hetGla2,hg38,myoDav1,myoLuc2,nomLeu3	conCri1,mesAur1,monDom5,panHod1,rn6,sorAra2	-
ZC3H7A	longevity.cfg.tab	702	F/LS	0.000717576633811	pattern2	6	6	0	0	0	0	eptFus1,hetGla2,hg38,myoDav1,myoLuc2,nomLeu3	conCri1,mesAur1,monDom5,panHod1,rn6,sorAra2	-
TRAFD1	longevity.cfg.tab	497	N/IST	0.000717576633811	pattern2	6	6	0	0	0	0	eptFus1,hetGla2,hg38,myoDav1,myoLuc2,nomLeu3	conCri1,mesAur1,monDom5,panHod1,rn6,sorAra2	-
GPC4	longevity.cfg.tab	542	V/AGI	0.000717576633811	pattern2	6	6	0	0	0	0	eptFus1,hetGla2,hg38,myoDav1,myoLuc2,nomLeu3	conCri1,mesAur1,monDom5,panHod1,rn6,sorAra2	-
CFAP65	longevity.cfg.tab	1718	M/KLQRV	0.000713447540096	pattern2	6	6	0	0	0	0	eptFus1,hetGla2,hg38,myoDav1,myoLuc2,nomLeu3	conCri1,mesAur1,monDom5,panHod1,rn6,sorAra2	-
DDX60	longevity.cfg.tab	1257	E/KRS	0.000713343117005	pattern2	6	6	0	0	0	0	eptFus1,hetGla2,hg38,myoDav1,myoLuc2,nomLeu3	conCri1,mesAur1,monDom5,panHod1,rn6,sorAra2	-
TET1	longevity.cfg.tab	776	F/ILSV	0.000713182049729	pattern2	6	6	0	0	0	0	eptFus1,hetGla2,hg38,myoDav1,myoLuc2,nomLeu3	conCri1,mesAur1,monDom5,panHod1,rn6,sorAra2	-
LRP2	longevity.cfg.tab	90	Q/DEKLP	0.000712914580011	pattern2	6	6	0	0	0	0	eptFus1,hetGla2,hg38,myoDav1,myoLuc2,nomLeu3	conCri1,mesAur1,monDom5,panHod1,rn6,sorAra2	-
DNHD1	longevity.cfg.tab	2892	L/KMPQR	0.000712305072922	pattern2	6	6	0	0	0	0	eptFus1,hetGla2,hg38,myoDav1,myoLuc2,nomLeu3	conCri1,mesAur1,monDom5,panHod1,rn6,sorAra2	-
SYNPO	longevity.cfg.tab	76	S/EGHNP	0.000712013109272	pattern2	6	6	0	0	0	0	eptFus1,hetGla2,hg38,myoDav1,myoLuc2,nomLeu3	conCri1,mesAur1,monDom5,panHod1,rn6,sorAra2	-
PKHD1	longevity.cfg.tab	3518	L/PQSV	0.000712013109272	pattern2	6	6	0	0	0	0	eptFus1,hetGla2,hg38,myoDav1,myoLuc2,nomLeu3	conCri1,mesAur1,monDom5,panHod1,rn6,sorAra2	-
CTSZ	longevity.cfg.tab	283	K/EQT	0.000712013109272	pattern2	6	6	0	0	0	0	eptFus1,hetGla2,hg38,myoDav1,myoLuc2,nomLeu3	conCri1,mesAur1,monDom5,panHod1,rn6,sorAra2	-
KIAA1549L	longevity.cfg.tab	320	N/DST	0.000711956748878	pattern2	6	6	0	0	0	0	eptFus1,hetGla2,hg38,myoDav1,myoLuc2,nomLeu3	conCri1,mesAur1,monDom5,panHod1,rn6,sorAra2	-
DNAH11	longevity.cfg.tab	1279	T/AEIRS	0.000711956748878	pattern2	6	6	0	0	0	0	eptFus1,hetGla2,hg38,myoDav1,myoLuc2,nomLeu3	conCri1,mesAur1,monDom5,panHod1,rn6,sorAra2	-
DSG3	longevity.cfg.tab	385	A/GPST	0.000708568954979	pattern2	6	6	0	0	0	0	eptFus1,hetGla2,hg38,myoDav1,myoLuc2,nomLeu3	conCri1,mesAur1,monDom5,panHod1,rn6,sorAra2	-
INPP4B	longevity.cfg.tab	548	S/EGHNRV	0.000708512594359	pattern2	6	6	0	0	0	0	eptFus1,hetGla2,hg38,myoDav1,myoLuc2,nomLeu3	conCri1,mesAur1,monDom5,panHod1,rn6,sorAra2	-
CMYA5	longevity.cfg.tab	1304	H/ALPQ	0.000708164268642	pattern2	6	6	0	0	0	0	eptFus1,hetGla2,hg38,myoDav1,myoLuc2,nomLeu3	conCri1,mesAur1,monDom5,panHod1,rn6,sorAra2	-
LACTB2	longevity.cfg.tab	210	Q/LR	0.000707379400206	pattern2	6	6	0	0	0	0	eptFus1,hetGla2,hg38,myoDav1,myoLuc2,nomLeu3	conCri1,mesAur1,monDom5,panHod1,rn6,sorAra2	-
SPG11	longevity.cfg.tab	1745	K/R	0.000707379400206	pattern1	6	6	0	0	0	0	eptFus1,hetGla2,hg38,myoDav1,myoLuc2,nomLeu3	conCri1,mesAur1,monDom5,panHod1,rn6,sorAra2	-
S100A16	longevity.cfg.tab	95	E/Q	0.000707379400206	pattern1	6	6	0	0	0	0	eptFus1,hetGla2,hg38,myoDav1,myoLuc2,nomLeu3	conCri1,mesAur1,monDom5,panHod1,rn6,sorAra2	-
SVOPL	longevity.cfg.tab	11	L/I	0.000707379400206	pattern1	6	6	0	0	0	0	eptFus1,hetGla2,hg38,myoDav1,myoLuc2,nomLeu3	conCri1,mesAur1,monDom5,panHod1,rn6,sorAra2	-
COL9A2	longevity.cfg.tab	31	R/P	0.000707379400206	pattern1	6	6	0	0	0	0	eptFus1,hetGla2,hg38,myoDav1,myoLuc2,nomLeu3	conCri1,mesAur1,monDom5,panHod1,rn6,sorAra2	-
CDH1	longevity.cfg.tab	391	V/AIKNRY	0.00070669366664	pattern2	6	6	0	0	0	0	eptFus1,hetGla2,hg38,myoDav1,myoLuc2,nomLeu3	conCri1,mesAur1,monDom5,panHod1,rn6,sorAra2	-
SPINK5	longevity.cfg.tab	307	I/MTV	0.000706519291697	pattern2	6	6	0	0	0	0	eptFus1,hetGla2,hg38,myoDav1,myoLuc2,nomLeu3	conCri1,mesAur1,monDom5,panHod1,rn6,sorAra2	-
UTP18	longevity.cfg.tab	492	E/ADNR	0.000706227325975	pattern2	6	6	0	0	0	0	eptFus1,hetGla2,hg38,myoDav1,myoLuc2,nomLeu3	conCri1,mesAur1,monDom5,panHod1,rn6,sorAra2	-
PCARE	longevity.cfg.tab	828	H/DFLN	0.000706227325975	pattern2	6	6	0	0	0	0	eptFus1,hetGla2,hg38,myoDav1,myoLuc2,nomLeu3	conCri1,mesAur1,monDom5,panHod1,rn6,sorAra2	-
FER1L5	longevity.cfg.tab	1473	L/PQRSV	0.000706170965236	pattern2	6	6	0	0	0	0	eptFus1,hetGla2,hg38,myoDav1,myoLuc2,nomLeu3	conCri1,mesAur1,monDom5,panHod1,rn6,sorAra2	-
MAP2	longevity.cfg.tab	328	M/ISTV	0.000706170965236	pattern2	6	6	0	0	0	0	eptFus1,hetGla2,hg38,myoDav1,myoLuc2,nomLeu3	conCri1,mesAur1,monDom5,panHod1,rn6,sorAra2	-
MAN2A1	longevity.cfg.tab	733	V/ADFST	0.000705002014022	pattern2	6	6	0	0	0	0	eptFus1,hetGla2,hg38,myoDav1,myoLuc2,nomLeu3	conCri1,mesAur1,monDom5,panHod1,rn6,sorAra2	-
EFHC2	longevity.cfg.tab	182	V/IT	0.000704523764704	pattern2	6	6	0	0	0	0	eptFus1,hetGla2,hg38,myoDav1,myoLuc2,nomLeu3	conCri1,mesAur1,monDom5,panHod1,rn6,sorAra2	-
MEIOB	longevity.cfg.tab	112	C/WY	0.000704523764704	pattern2	6	6	0	0	0	0	eptFus1,hetGla2,hg38,myoDav1,myoLuc2,nomLeu3	conCri1,mesAur1,monDom5,panHod1,rn6,sorAra2	-
NUP214	longevity.cfg.tab	1372	N/S	0.000704523764704	pattern1	6	6	0	0	0	0	eptFus1,hetGla2,hg38,myoDav1,myoLuc2,nomLeu3	conCri1,mesAur1,monDom5,panHod1,rn6,sorAra2	-
RPGR	longevity.cfg.tab	1103	Q/HPSTW	0.000702489085995	pattern2	6	6	0	0	0	0	eptFus1,hetGla2,hg38,myoDav1,myoLuc2,nomLeu3	conCri1,mesAur1,monDom5,panHod1,rn6,sorAra2	-
GPRIN2	longevity.cfg.tab	136	R/CHMQ	0.00070205285531	pattern2	6	6	0	0	0	0	eptFus1,hetGla2,hg38,myoDav1,myoLuc2,nomLeu3	conCri1,mesAur1,monDom5,panHod1,rn6,sorAra2	-
SPG11	longevity.cfg.tab	515	T/S	0.00070205285531	pattern1	6	6	0	0	0	0	eptFus1,hetGla2,hg38,myoDav1,myoLuc2,nomLeu3	conCri1,mesAur1,monDom5,panHod1,rn6,sorAra2	-
KDM7A	longevity.cfg.tab	107	I/ANTV	0.00070205285531	pattern2	6	6	0	0	0	0	eptFus1,hetGla2,hg38,myoDav1,myoLuc2,nomLeu3	conCri1,mesAur1,monDom5,panHod1,rn6,sorAra2	-
FANCB	longevity.cfg.tab	525	R/KQS	0.00070205285531	pattern2	6	6	0	0	0	0	eptFus1,hetGla2,hg38,myoDav1,myoLuc2,nomLeu3	conCri1,mesAur1,monDom5,panHod1,rn6,sorAra2	-
ANO5	longevity.cfg.tab	120	R/KM	0.00070205285531	pattern2	6	6	0	0	0	0	eptFus1,hetGla2,hg38,myoDav1,myoLuc2,nomLeu3	conCri1,mesAur1,monDom5,panHod1,rn6,sorAra2	-
CPS1	longevity.cfg.tab	969	N/DKS	0.00070205285531	pattern2	6	6	0	0	0	0	eptFus1,hetGla2,hg38,myoDav1,myoLuc2,nomLeu3	conCri1,mesAur1,monDom5,panHod1,rn6,sorAra2	-
CST7	longevity.cfg.tab	54	Y/FHL	0.00070205285531	pattern2	6	6	0	0	0	0	eptFus1,hetGla2,hg38,myoDav1,myoLuc2,nomLeu3	conCri1,mesAur1,monDom5,panHod1,rn6,sorAra2	-
ALPG	longevity.cfg.tab	491	A/DNT	0.000699784888937	pattern2	6	6	0	0	0	0	eptFus1,hetGla2,hg38,myoDav1,myoLuc2,nomLeu3	conCri1,mesAur1,monDom5,panHod1,rn6,sorAra2	-
CFAP97	longevity.cfg.tab	317	D/NS	0.000697960494975	pattern2	6	6	0	0	0	0	eptFus1,hetGla2,hg38,myoDav1,myoLuc2,nomLeu3	conCri1,mesAur1,monDom5,panHod1,rn6,sorAra2	-
SSTR3	longevity.cfg.tab	381	T/ANP	0.000695815518198	pattern2	6	6	0	0	0	0	eptFus1,hetGla2,hg38,myoDav1,myoLuc2,nomLeu3	conCri1,mesAur1,monDom5,panHod1,rn6,sorAra2	-
DDX42	longevity.cfg.tab	793	N/ST	0.000693132760118	pattern2	6	6	0	0	0	0	eptFus1,hetGla2,hg38,myoDav1,myoLuc2,nomLeu3	conCri1,mesAur1,monDom5,panHod1,rn6,sorAra2	-
KRT2	longevity.cfg.tab	263	Y/F	0.000693132760118	pattern1	6	6	0	0	0	0	eptFus1,hetGla2,hg38,myoDav1,myoLuc2,nomLeu3	conCri1,mesAur1,monDom5,panHod1,rn6,sorAra2	-
KRT75	longevity.cfg.tab	19	T/A	0.000693132760118	pattern1	6	6	0	0	0	0	eptFus1,hetGla2,hg38,myoDav1,myoLuc2,nomLeu3	conCri1,mesAur1,monDom5,panHod1,rn6,sorAra2	-
CCDC116	longevity.cfg.tab	491	E/ADKQ	0.000693091823038	pattern2	6	6	0	0	0	0	eptFus1,hetGla2,hg38,myoDav1,myoLuc2,nomLeu3	conCri1,mesAur1,monDom5,panHod1,rn6,sorAra2	-
EPB41L3	longevity.cfg.tab	887	G/DV	0.000691142934212	pattern2	6	6	0	0	0	0	eptFus1,hetGla2,hg38,myoDav1,myoLuc2,nomLeu3	conCri1,mesAur1,monDom5,panHod1,rn6,sorAra2	-
ATF7IP2	longevity.cfg.tab	650	R/KT	0.000691142934212	pattern2	6	6	0	0	0	0	eptFus1,hetGla2,hg38,myoDav1,myoLuc2,nomLeu3	conCri1,mesAur1,monDom5,panHod1,rn6,sorAra2	-
COL27A1	longevity.cfg.tab	221	T/A	0.000691142934212	pattern1	6	6	0	0	0	0	eptFus1,hetGla2,hg38,myoDav1,myoLuc2,nomLeu3	conCri1,mesAur1,monDom5,panHod1,rn6,sorAra2	-
COL6A6	longevity.cfg.tab	311	I/FLM	0.000691142934212	pattern2	6	6	0	0	0	0	eptFus1,hetGla2,hg38,myoDav1,myoLuc2,nomLeu3	conCri1,mesAur1,monDom5,panHod1,rn6,sorAra2	-
[truncated: 741 more rows]

## Sheet: Supplementary 2
Supplementary 2 - Discovery groups, Farré et al., 2021
Species name	Assembly code	Phenotype value
Mesocricetus auratus	mesAur1	0
Rattus norvegicus	rn6	0
Pantholops hodgsonii	panHod1	0
Sorex araneus	sorAra2	0
Condylura cristata	conCri1	0
Monodelphis domestica	monDom5	0
Homo sapiens	hg38	1
Nomascus leucogenys	nomLeu3	1
Heterocephalus glaber	hetGla2	1
Myotis davidii	myoDav1	1
Myotis lucifugus	myoLuc2	1
Eptesicus fuscus	eptFus1	1

## Sheet: Supplementary 3
Supplementary 3 - BRCA2 (NM_000059) from Farré et al., 2023 dataset
Gene	Trait	Position	Substitution	Pvalue	Pattern	FFGN	FBGN	GFG	GBG	MFG	MBG	FFG	FBG	MS
NM_000059	cfg.tab	46	A/PSV	0.00111290839	pattern2	6	5	0	1	0	0	eptFus1,hetGla2,hg38,myoDav1,myoLuc2,nomLeu3	conCri1,monDom5,panHod1,rn6,sorAra2	-
NM_000059	cfg.tab	258	R/GKQT	0.0001146674319	pattern2	6	6	0	0	0	0	eptFus1,hetGla2,hg38,myoDav1,myoLuc2,nomLeu3	conCri1,mesAur1,monDom5,panHod1,rn6,sorAra2	-
NM_000059	cfg.tab	481	L/IMPT	0.0002223201488	pattern2	6	6	0	0	0	0	eptFus1,hetGla2,hg38,myoDav1,myoLuc2,nomLeu3	conCri1,mesAur1,monDom5,panHod1,rn6,sorAra2	-
NM_000059	cfg.tab	483	V/GILT	0.0002482399421	pattern2	6	6	0	0	0	0	eptFus1,hetGla2,hg38,myoDav1,myoLuc2,nomLeu3	conCri1,mesAur1,monDom5,panHod1,rn6,sorAra2	-
NM_000059	cfg.tab	631	AIL/T	0.0003309226089	pattern3	6	6	0	0	0	0	eptFus1,hetGla2,hg38,myoDav1,myoLuc2,nomLeu3	conCri1,mesAur1,monDom5,panHod1,rn6,sorAra2	-
NM_000059	cfg.tab	953	E/DK	0.02510771161	pattern2	3	4	3	2	0	0	hetGla2,hg38,nomLeu3	mesAur1,monDom5,panHod1,rn6	-
NM_000059	cfg.tab	979	D/EGN	0.0037519556	pattern2	5	4	1	2	0	0	eptFus1,hg38,myoDav1,myoLuc2,nomLeu3	conCri1,monDom5,panHod1,sorAra2	-
NM_000059	cfg.tab	1172	I/ALPTV	0.007452886308	pattern2	3	6	3	0	0	0	hetGla2,hg38,nomLeu3	conCri1,mesAur1,monDom5,panHod1,rn6,sorAra2	-
NM_000059	cfg.tab	1216	R/GKS	0.0001084014692	pattern2	6	6	0	0	0	0	eptFus1,hetGla2,hg38,myoDav1,myoLuc2,nomLeu3	conCri1,mesAur1,monDom5,panHod1,rn6,sorAra2	-
NM_000059	cfg.tab	1297	I/AFKNTV	0.0002223401233	pattern2	6	6	0	0	0	0	eptFus1,hetGla2,hg38,myoDav1,myoLuc2,nomLeu3	conCri1,mesAur1,monDom5,panHod1,rn6,sorAra2	-
NM_000059	cfg.tab	1361	H/CGQRY	0.000565102993	pattern2	6	5	0	1	0	0	eptFus1,hetGla2,hg38,myoDav1,myoLuc2,nomLeu3	mesAur1,monDom5,panHod1,rn6,sorAra2	-
NM_000059	cfg.tab	1548	K/ET	0.002094076584	pattern2	6	4	0	2	0	0	eptFus1,hetGla2,hg38,myoDav1,myoLuc2,nomLeu3	conCri1,monDom5,panHod1,sorAra2	-
NM_000059	cfg.tab	1585	T/N	0.1699568024	pattern1	5	1	1	5	0	0	hetGla2,hg38,myoDav1,myoLuc2,nomLeu3	monDom5	-
NM_000059	cfg.tab	1858	I/V	0.01704761083	pattern1	3	3	3	3	0	0	hetGla2,hg38,nomLeu3	mesAur1,monDom5,rn6	-
NM_000059	cfg.tab	1935	M/IKV	0.0002880415021	pattern2	6	6	0	0	0	0	eptFus1,hetGla2,hg38,myoDav1,myoLuc2,nomLeu3	conCri1,mesAur1,monDom5,panHod1,rn6,sorAra2	-
NM_000059	cfg.tab	2012	K/EMRT	0.0009116846684	pattern2	6	5	0	1	0	0	eptFus1,hetGla2,hg38,myoDav1,myoLuc2,nomLeu3	conCri1,mesAur1,panHod1,rn6,sorAra2	-
NM_000059	cfg.tab	2039	I/L	0.1171992697	pattern1	2	3	4	3	0	0	hg38,nomLeu3	mesAur1,monDom5,rn6	-
NM_000059	cfg.tab	2261	M/ART	0.006530180592	pattern2	5	4	1	2	0	0	eptFus1,hg38,myoDav1,myoLuc2,nomLeu3	conCri1,monDom5,panHod1,sorAra2	-
NM_000059	cfg.tab	3418	Z/QS	0.006622240227	pattern2	6	3	0	3	0	0	eptFus1,hetGla2,hg38,myoDav1,myoLuc2,nomLeu3	conCri1,mesAur1,panHod1	-
